# Supplementary material for: 4-[(2-Benzoyl-4-chlorophenyl)diazenyl]-3-methyl-1-phenyl-1H-pyrazol-5(4H)-one
Source: Acta Crystallogr Sect E Struct Rep Online. 2009 Feb 11;65(Pt 3):o510. doi: 10.1107/S1600536809004243 (PMC2968674; doi:10.1107/S1600536809004243)
Supplement: Supplementary file 1 [file e-65-0o510-sup1.cif]

##############################################################################
###                                                                        ###
###        Electronic paper (Acta Crystallographica Section E)             ###
###                                                                        ###
##############################################################################
#                                                                            #
# This CIF contains the data in a paper accepted for publication in Acta     #
# Crystallographica Section E. It conforms to the requirements of Notes      #
# for Authors for Section E, and has been peer reviewed under the auspices   #
# of the IUCr Commission on Journals.                                        #
#                                                                            #
# Full details of the Crystallographic Information File format               #
# are given in the paper "The Crystallographic Information File (CIF):       #
# a New Standard Archive File for Crystallography" by S. R. Hall, F. H.      #
# Allen and I. D. Brown [Acta Cryst. (1991), A47, 655-685].                  #
#                                                                            #
# The current version of the core CIF dictionary is obtainable from          #
# ftp://ftp.iucr.org/pub/cif_core.dic. The current version number is 2.4.    #
#                                                                            #
# Software is freely available for graphical display of the structure(s) in  #
# this CIF.  For information consult the CIF home page http://www.iucr.org/  #
# cif/home.html                                                              #
#                                                                            #
# This file may be used for bona fide research purposes within the           #
# scientific community so long as proper attribution is given to the journal # 
# article from which it was obtained.                                        #
#                                                                            #
##############################################################################
                                             
data_global
_audit_creation_method     SHELXL-97
_journal_date_recd_electronic     2009-02-03
_journal_date_accepted     2009-02-05
_journal_name_full     'Acta Crystallographica, Section E'
_journal_year     2009
_journal_volume     65
_journal_issue      3
_journal_page_first     o510
_journal_page_last     o510
_journal_paper_category     QO
_journal_coeditor_code     TK2371
_publ_contact_author
;
     Dr. Seik Weng Ng
     Department of Chemistry
     University of Malaya
     50603 Kuala Lumpur
     Malaysia
;
_publ_contact_author_email     seikweng@um.edu.my
_publ_contact_author_fax     '03 7967 4193'
_publ_contact_author_phone     '03 7967 6778'
_publ_section_title
;\
4-[(2-Benzoyl-4-chlorophenyl)diazenyl]-3-methyl-1-phenyl-1<i>H</i>-pyrazol-\
5(4<i>H</i>)-one
;
loop_
    _publ_author_name
    _publ_author_address
    'Bahreni, Zaker'
;
Institute of Chemical Industries
Iranian Research Organization for Science and Technology
PO Box 15815-358
Tehran
Iran
;
    'Rahmani, Hossein'
;
Institute of Chemical Industries
Iranian Research Organization for Science and Technology
PO Box 15815-358
Tehran
Iran
;
    'Ng, Seik Weng'
;
     Department of Chemistry
     University of Malaya
     50603 Kuala Lumpur
     Malaysia
;
_publ_section_synopsis     .
data_I
_audit_creation_method     SHELXL-97
_chemical_name_systematic
;
4-[(2-Benzoyl-4-chlorophenyl)diazenyl]-3-methyl-1-phenyl-1<i>H</i>-pyrazol-
5(4<i>H</i>)-one
;
_chemical_name_common     ?
_chemical_formula_moiety     'C23 H17 Cl N4 O2'
_chemical_formula_sum     'C23 H17 Cl N4 O2'
_chemical_formula_weight     416.86
_chemical_melting_point     ?
_symmetry_cell_setting     Monoclinic
_symmetry_space_group_name_H-M     'C 2/c'
_symmetry_space_group_name_Hall     '-C 2yc'
loop_
    _symmetry_equiv_pos_as_xyz
    'x, y, z'
    'x, -y, z+1/2'
    'x+1/2, y+1/2, z'
    'x+1/2, -y+1/2, z+1/2'
    '-x, -y, -z'
    '-x, y, -z-1/2'
    '-x+1/2, -y+1/2, -z'
    '-x+1/2, y+1/2, -z-1/2'
_cell_length_a     25.800(3)
_cell_length_b     12.1240(10)
_cell_length_c     13.9660(10)
_cell_angle_alpha     90
_cell_angle_beta     119.1790(10)
_cell_angle_gamma     90
_cell_volume     3813.9(7)
_cell_formula_units_Z     8
_cell_measurement_reflns_used     2643
_cell_measurement_theta_min     2.2
_cell_measurement_theta_max     26.9
_cell_measurement_temperature     120(2)
_exptl_crystal_description     Block
_exptl_crystal_colour     Orange
_exptl_crystal_size_max     0.35
_exptl_crystal_size_mid     0.25
_exptl_crystal_size_min     0.10
_exptl_crystal_density_diffrn     1.452
_exptl_crystal_density_meas     ?
_exptl_crystal_density_method     'not measured'
_exptl_crystal_F_000     1728
_exptl_absorpt_coefficient_mu     0.230
_exptl_absorpt_correction_type     Multi-scan
_exptl_absorpt_process_details     '(SADABS; Sheldrick, 1996)'
_exptl_absorpt_correction_T_min     0.791
_exptl_absorpt_correction_T_max     0.862
_diffrn_ambient_temperature     100(2)
_diffrn_radiation_type     MoK\a
_diffrn_radiation_wavelength     0.71073
_diffrn_radiation_source     'fine-focus sealed tube'
_diffrn_radiation_monochromator     graphite
_diffrn_measurement_device_type     'Bruker SMART APEX diffractometer'
_diffrn_measurement_method     '\w scans'
_diffrn_detector_area_resol_mean     ?
_diffrn_reflns_number     10753
_diffrn_reflns_av_R_equivalents     0.032
_diffrn_reflns_av_sigmaI/netI     0.042
_diffrn_reflns_theta_min     1.8
_diffrn_reflns_theta_max     27.5
_diffrn_reflns_theta_full     27.5
_diffrn_measured_fraction_theta_max     0.990
_diffrn_measured_fraction_theta_full     0.990
_diffrn_reflns_limit_h_min     -33
_diffrn_reflns_limit_h_max     33
_diffrn_reflns_limit_k_min     -15
_diffrn_reflns_limit_k_max     12
_diffrn_reflns_limit_l_min     -18
_diffrn_reflns_limit_l_max     17
_diffrn_standards_number     0
_diffrn_standards_interval_count     0
_diffrn_standards_interval_time     0
_diffrn_standards_decay_%     0
_reflns_number_total     4346
_reflns_number_gt     3309
_reflns_threshold_expression     I>2\s(I)
_refine_ls_structure_factor_coef     Fsqd
_refine_ls_matrix_type     full
_refine_ls_R_factor_all     0.058
_refine_ls_R_factor_gt     0.039
_refine_ls_wR_factor_gt     0.094
_refine_ls_wR_factor_ref     0.105
_refine_ls_goodness_of_fit_ref     1.00
_refine_ls_restrained_S_all     1.00
_refine_ls_number_reflns     4346
_refine_ls_number_parameters     276
_refine_ls_number_restraints     1
_refine_ls_hydrogen_treatment     mixed
_refine_ls_weighting_scheme     calc
_refine_ls_weighting_details
           'calc w=1/[\s^2^(Fo^2^)+(0.05P)^2^+2.1067P] where P=(Fo^2^+2Fc^2^)/3'
_atom_sites_solution_hydrogens     geom
_atom_sites_solution_primary     direct
_atom_sites_solution_secondary     difmap
_refine_ls_shift/su_max     0.001
_refine_ls_shift/su_mean     0.001
_refine_diff_density_max     0.30
_refine_diff_density_min     -0.30
_refine_ls_extinction_method     none
_refine_ls_extinction_coef     ?
loop_
    _atom_type_symbol
    _atom_type_description
    _atom_type_scat_dispersion_real
    _atom_type_scat_dispersion_imag
    _atom_type_scat_source
    'C' 'C' 0.0033 0.0016
                         'International Tables Vol C Tables 4.2.6.8 and 6.1.1.4'
    'H' 'H' 0.0000 0.0000
                         'International Tables Vol C Tables 4.2.6.8 and 6.1.1.4'
    'N' 'N' 0.0061 0.0033
                         'International Tables Vol C Tables 4.2.6.8 and 6.1.1.4'
    'O' 'O' 0.0106 0.0060
                         'International Tables Vol C Tables 4.2.6.8 and 6.1.1.4'
    'Cl' 'Cl' 0.1484 0.1585
                         'International Tables Vol C Tables 4.2.6.8 and 6.1.1.4'
_computing_data_collection     'APEX2 (Bruker, 2008)'
_computing_cell_refinement     'SAINT (Bruker, 2008)'
_computing_data_reduction     'SAINT (Bruker, 2008)'
_computing_structure_solution     'SHELXS97 (Sheldrick, 2008)'
_computing_structure_refinement     'SHELXL97 (Sheldrick, 2008)'
_computing_molecular_graphics     'X-Seed (Barbour, 2001)'
_computing_publication_material     'publCIF (Westrip, 2009)'
loop_
    _atom_site_type_symbol
    _atom_site_label
    _atom_site_fract_x
    _atom_site_fract_y
    _atom_site_fract_z
    _atom_site_U_iso_or_equiv
    _atom_site_adp_type
    _atom_site_calc_flag
    _atom_site_refinement_flags
    _atom_site_occupancy
    _atom_site_disorder_assembly
    _atom_site_disorder_group
    Cl Cl1 0.176742(18) 0.72052(4) 0.10069(4) 0.03104(13) Uani d . 1 . .
    O O1 0.51920(5) 0.65437(10) 0.64529(9) 0.0270(3) Uani d . 1 . .
    O O2 0.42743(6) 0.81878(10) 0.49190(10) 0.0301(3) Uani d . 1 . .
    N N1 0.56804(6) 0.48796(11) 0.72365(11) 0.0209(3) Uani d . 1 . .
    N N2 0.55349(6) 0.37433(11) 0.70777(11) 0.0208(3) Uani d . 1 . .
    N N3 0.42128(6) 0.49431(11) 0.50462(11) 0.0200(3) Uani d . 1 . .
    N N4 0.40777(6) 0.59936(12) 0.47918(11) 0.0204(3) Uani d D 1 . .
    H H4 0.4336(7) 0.6518(13) 0.5167(15) 0.037(6) Uiso d D 1 . .
    C C1 0.62606(7) 0.51899(15) 0.80413(13) 0.0214(4) Uani d . 1 . .
    C C2 0.66295(7) 0.44153(15) 0.88027(13) 0.0239(4) Uani d . 1 . .
    H H2 0.6489 0.3691 0.8799 0.029 Uiso calc R 1 . .
    C C3 0.72042(8) 0.47068(16) 0.95664(14) 0.0279(4) Uani d . 1 . .
    H H3 0.7458 0.4175 1.0082 0.034 Uiso calc R 1 . .
    C C4 0.74136(8) 0.57598(16) 0.95878(15) 0.0307(4) Uani d . 1 . .
    H H4A 0.7810 0.5951 1.0108 0.037 Uiso calc R 1 . .
    C C5 0.70394(8) 0.65311(16) 0.88431(15) 0.0310(4) Uani d . 1 . .
    H H5 0.7179 0.7261 0.8866 0.037 Uiso calc R 1 . .
    C C6 0.64650(8) 0.62588(15) 0.80647(14) 0.0270(4) Uani d . 1 . .
    H H6 0.6213 0.6794 0.7552 0.032 Uiso calc R 1 . .
    C C7 0.52131(7) 0.55349(14) 0.65290(13) 0.0204(3) Uani d . 1 . .
    C C8 0.47428(7) 0.47380(14) 0.58702(13) 0.0195(3) Uani d . 1 . .
    C C9 0.49904(7) 0.36666(14) 0.62833(13) 0.0201(3) Uani d . 1 . .
    C C10 0.46871(7) 0.25862(14) 0.59029(15) 0.0246(4) Uani d . 1 . .
    H H10A 0.4962 0.1992 0.6323 0.037 Uiso calc R 1 . .
    H H10B 0.4559 0.2492 0.5122 0.037 Uiso calc R 1 . .
    H H10C 0.4340 0.2562 0.6012 0.037 Uiso calc R 1 . .
    C C11 0.35288(7) 0.62787(14) 0.38933(13) 0.0198(3) Uani d . 1 . .
    C C12 0.30754(7) 0.55002(14) 0.34178(13) 0.0226(4) Uani d . 1 . .
    H H12 0.3140 0.4770 0.3700 0.027 Uiso calc R 1 . .
    C C13 0.25322(7) 0.57835(15) 0.25382(14) 0.0241(4) Uani d . 1 . .
    H H13 0.2221 0.5255 0.2224 0.029 Uiso calc R 1 . .
    C C14 0.24456(7) 0.68414(15) 0.21197(13) 0.0221(4) Uani d . 1 . .
    C C15 0.28903(7) 0.76156(14) 0.25581(13) 0.0213(3) Uani d . 1 . .
    H H15 0.2822 0.8336 0.2252 0.026 Uiso calc R 1 . .
    C C16 0.34421(7) 0.73499(14) 0.34516(13) 0.0200(3) Uani d . 1 . .
    C C17 0.39169(7) 0.82058(14) 0.39359(13) 0.0210(3) Uani d . 1 . .
    C C18 0.39651(7) 0.90830(14) 0.32340(13) 0.0205(3) Uani d . 1 . .
    C C19 0.42522(7) 1.00593(14) 0.37423(14) 0.0251(4) Uani d . 1 . .
    H H19 0.4377 1.0172 0.4497 0.030 Uiso calc R 1 . .
    C C20 0.43574(8) 1.08644(15) 0.31600(15) 0.0298(4) Uani d . 1 . .
    H H20 0.4549 1.1531 0.3513 0.036 Uiso calc R 1 . .
    C C21 0.41840(8) 1.07047(15) 0.20623(15) 0.0299(4) Uani d . 1 . .
    H H21 0.4257 1.1259 0.1662 0.036 Uiso calc R 1 . .
    C C22 0.39037(8) 0.97341(15) 0.15512(14) 0.0273(4) Uani d . 1 . .
    H H22 0.3787 0.9623 0.0799 0.033 Uiso calc R 1 . .
    C C23 0.37924(7) 0.89228(14) 0.21274(13) 0.0230(4) Uani d . 1 . .
    H H23 0.3599 0.8259 0.1771 0.028 Uiso calc R 1 . .
loop_
    _atom_site_aniso_label
    _atom_site_aniso_U_11
    _atom_site_aniso_U_22
    _atom_site_aniso_U_33
    _atom_site_aniso_U_12
    _atom_site_aniso_U_13
    _atom_site_aniso_U_23
    Cl1 0.0196(2) 0.0284(3) 0.0321(2) 0.00060(17) 0.00242(17) 0.00243(19)
    O1 0.0295(7) 0.0183(7) 0.0261(6) -0.0014(5) 0.0080(5) 0.0012(5)
    O2 0.0339(7) 0.0233(7) 0.0217(6) -0.0045(5) 0.0045(5) -0.0012(5)
    N1 0.0219(7) 0.0173(7) 0.0210(7) -0.0018(6) 0.0086(6) 0.0006(5)
    N2 0.0209(7) 0.0177(7) 0.0238(7) -0.0010(6) 0.0109(6) 0.0014(6)
    N3 0.0219(7) 0.0200(8) 0.0204(7) 0.0008(6) 0.0121(6) 0.0028(6)
    N4 0.0210(7) 0.0181(8) 0.0195(7) -0.0015(6) 0.0079(6) 0.0013(6)
    C1 0.0192(8) 0.0252(9) 0.0193(8) -0.0022(7) 0.0089(7) -0.0021(7)
    C2 0.0247(9) 0.0248(10) 0.0229(8) -0.0011(7) 0.0121(7) -0.0003(7)
    C3 0.0263(9) 0.0311(10) 0.0233(9) 0.0028(8) 0.0097(7) 0.0006(8)
    C4 0.0226(9) 0.0373(11) 0.0264(9) -0.0057(8) 0.0073(7) -0.0078(8)
    C5 0.0309(10) 0.0271(10) 0.0325(10) -0.0085(8) 0.0133(8) -0.0061(8)
    C6 0.0272(9) 0.0239(10) 0.0270(9) -0.0015(7) 0.0109(7) 0.0012(7)
    C7 0.0229(8) 0.0209(9) 0.0180(8) 0.0010(7) 0.0105(7) 0.0024(6)
    C8 0.0209(8) 0.0204(9) 0.0184(8) -0.0010(6) 0.0106(7) 0.0017(6)
    C9 0.0193(8) 0.0224(9) 0.0205(8) 0.0006(7) 0.0111(7) 0.0029(7)
    C10 0.0216(8) 0.0198(9) 0.0295(9) -0.0019(7) 0.0102(7) -0.0006(7)
    C11 0.0184(8) 0.0223(9) 0.0185(8) 0.0008(6) 0.0090(7) -0.0007(6)
    C12 0.0245(8) 0.0191(9) 0.0251(9) -0.0001(7) 0.0129(7) 0.0036(7)
    C13 0.0211(8) 0.0218(9) 0.0276(9) -0.0047(7) 0.0106(7) -0.0006(7)
    C14 0.0157(8) 0.0261(9) 0.0208(8) 0.0021(7) 0.0062(6) 0.0000(7)
    C15 0.0214(8) 0.0180(9) 0.0233(8) 0.0026(6) 0.0100(7) 0.0007(7)
    C16 0.0211(8) 0.0193(9) 0.0205(8) 0.0003(7) 0.0107(7) -0.0011(6)
    C17 0.0204(8) 0.0178(8) 0.0212(8) 0.0024(6) 0.0074(7) -0.0016(7)
    C18 0.0168(7) 0.0180(9) 0.0229(8) 0.0016(6) 0.0067(6) 0.0008(7)
    C19 0.0231(8) 0.0214(9) 0.0248(9) -0.0009(7) 0.0070(7) -0.0036(7)
    C20 0.0294(9) 0.0188(9) 0.0353(10) -0.0049(7) 0.0110(8) -0.0018(8)
    C21 0.0300(10) 0.0241(10) 0.0348(10) -0.0013(8) 0.0151(8) 0.0053(8)
    C22 0.0266(9) 0.0275(10) 0.0247(9) 0.0021(7) 0.0099(7) 0.0021(7)
    C23 0.0207(8) 0.0192(9) 0.0247(9) -0.0007(7) 0.0076(7) -0.0019(7)
loop_
    _geom_bond_atom_site_label_1
    _geom_bond_atom_site_label_2
    _geom_bond_site_symmetry_2
    _geom_bond_distance
    _geom_bond_publ_flag
    Cl1 C14 . 1.738(2) ?
    O1 C7 . 1.227(2) ?
    O2 C17 . 1.225(2) ?
    N1 C7 . 1.378(2) ?
    N1 C1 . 1.416(2) ?
    N1 N2 . 1.417(2) ?
    N2 C9 . 1.301(2) ?
    N3 C8 . 1.312(2) ?
    N3 N4 . 1.323(2) ?
    N4 C11 . 1.402(2) ?
    N4 H4 . 0.885(9) ?
    C1 C2 . 1.390(2) ?
    C1 C6 . 1.393(2) ?
    C2 C3 . 1.385(2) ?
    C2 H2 . 0.9500 ?
    C3 C4 . 1.381(3) ?
    C3 H3 . 0.9500 ?
    C4 C5 . 1.382(3) ?
    C4 H4A . 0.9500 ?
    C5 C6 . 1.384(3) ?
    C5 H5 . 0.9500 ?
    C6 H6 . 0.9500 ?
    C7 C8 . 1.471(2) ?
    C8 C9 . 1.438(2) ?
    C9 C10 . 1.485(2) ?
    C10 H10A . 0.9800 ?
    C10 H10B . 0.9800 ?
    C10 H10C . 0.9800 ?
    C11 C12 . 1.394(2) ?
    C11 C16 . 1.408(2) ?
    C12 C13 . 1.383(2) ?
    C12 H12 . 0.9500 ?
    C13 C14 . 1.382(2) ?
    C13 H13 . 0.9500 ?
    C14 C15 . 1.374(2) ?
    C15 C16 . 1.398(2) ?
    C15 H15 . 0.9500 ?
    C16 C17 . 1.492(2) ?
    C17 C18 . 1.492(2) ?
    C18 C19 . 1.393(2) ?
    C18 C23 . 1.397(2) ?
    C19 C20 . 1.380(3) ?
    C19 H19 . 0.9500 ?
    C20 C21 . 1.385(3) ?
    C20 H20 . 0.9500 ?
    C21 C22 . 1.383(3) ?
    C21 H21 . 0.9500 ?
    C22 C23 . 1.387(2) ?
    C22 H22 . 0.9500 ?
    C23 H23 . 0.9500 ?
loop_
    _geom_angle_atom_site_label_1
    _geom_angle_atom_site_label_2
    _geom_angle_atom_site_label_3
    _geom_angle_site_symmetry_1
    _geom_angle_site_symmetry_3
    _geom_angle
    _geom_angle_publ_flag
    C7 N1 C1 . . 129.3(2) ?
    C7 N1 N2 . . 112.10(10)
                          ?
    C1 N1 N2 . . 118.70(10)
                          ?
    C9 N2 N1 . . 107.20(10)
                          ?
    C8 N3 N4 . . 116.30(10)
                          ?
    N3 N4 C11 . . 119.80(10)
                           ?
    N3 N4 H4 . . 121.0(10)
                        ?
    C11 N4 H4 . . 120.0(10)
                         ?
    C2 C1 C6 . . 120.0(2) ?
    C2 C1 N1 . . 119.5(2) ?
    C6 C1 N1 . . 120.5(2) ?
    C3 C2 C1 . . 119.6(2) ?
    C3 C2 H2 . . 120.2 ?
    C1 C2 H2 . . 120.2 ?
    C4 C3 C2 . . 120.9(2) ?
    C4 C3 H3 . . 119.6 ?
    C2 C3 H3 . . 119.6 ?
    C3 C4 C5 . . 119.2(2) ?
    C3 C4 H4A . . 120.4 ?
    C5 C4 H4A . . 120.4 ?
    C4 C5 C6 . . 121.2(2) ?
    C4 C5 H5 . . 119.4 ?
    C6 C5 H5 . . 119.4 ?
    C5 C6 C1 . . 119.2(2) ?
    C5 C6 H6 . . 120.4 ?
    C1 C6 H6 . . 120.4 ?
    O1 C7 N1 . . 128.6(2) ?
    O1 C7 C8 . . 127.8(2) ?
    N1 C7 C8 . . 103.70(10)
                          ?
    N3 C8 C9 . . 126.3(2) ?
    N3 C8 C7 . . 127.8(2) ?
    C9 C8 C7 . . 105.80(10)
                          ?
    N2 C9 C8 . . 111.2(2) ?
    N2 C9 C10 . . 122.0(2) ?
    C8 C9 C10 . . 126.8(2) ?
    C9 C10 H10A . . 109.5 ?
    C9 C10 H10B . . 109.5 ?
    H10A C10 H10B . . 109.5 ?
    C9 C10 H10C . . 109.5 ?
    H10A C10 H10C . . 109.5 ?
    H10B C10 H10C . . 109.5 ?
    C12 C11 N4 . . 120.4(2) ?
    C12 C11 C16 . . 119.9(2) ?
    N4 C11 C16 . . 119.70(10)
                            ?
    C13 C12 C11 . . 120.4(2) ?
    C13 C12 H12 . . 119.8 ?
    C11 C12 H12 . . 119.8 ?
    C12 C13 C14 . . 119.4(2) ?
    C12 C13 H13 . . 120.3 ?
    C14 C13 H13 . . 120.3 ?
    C15 C14 C13 . . 121.2(2) ?
    C15 C14 Cl1 . . 118.90(10)
                             ?
    C13 C14 Cl1 . . 119.90(10)
                             ?
    C14 C15 C16 . . 120.4(2) ?
    C14 C15 H15 . . 119.8 ?
    C16 C15 H15 . . 119.8 ?
    C15 C16 C11 . . 118.6(2) ?
    C15 C16 C17 . . 119.9(2) ?
    C11 C16 C17 . . 121.5(2) ?
    O2 C17 C18 . . 119.4(2) ?
    O2 C17 C16 . . 119.9(2) ?
    C18 C17 C16 . . 120.70(10)
                             ?
    C19 C18 C23 . . 119.0(2) ?
    C19 C18 C17 . . 117.7(2) ?
    C23 C18 C17 . . 122.9(2) ?
    C20 C19 C18 . . 120.6(2) ?
    C20 C19 H19 . . 119.7 ?
    C18 C19 H19 . . 119.7 ?
    C19 C20 C21 . . 120.2(2) ?
    C19 C20 H20 . . 119.9 ?
    C21 C20 H20 . . 119.9 ?
    C20 C21 C22 . . 119.7(2) ?
    C20 C21 H21 . . 120.1 ?
    C22 C21 H21 . . 120.1 ?
    C21 C22 C23 . . 120.5(2) ?
    C21 C22 H22 . . 119.7 ?
    C23 C22 H22 . . 119.7 ?
    C22 C23 C18 . . 119.9(2) ?
    C22 C23 H23 . . 120.0 ?
    C18 C23 H23 . . 120.0 ?
loop_
    _geom_torsion_atom_site_label_1
    _geom_torsion_atom_site_label_2
    _geom_torsion_atom_site_label_3
    _geom_torsion_atom_site_label_4
    _geom_torsion_site_symmetry_1
    _geom_torsion_site_symmetry_2
    _geom_torsion_site_symmetry_3
    _geom_torsion_site_symmetry_4
    _geom_torsion
    _geom_torsion_publ_flag
    C7 N1 N2 C9 . . . . 0.5(2) ?
    C1 N1 N2 C9 . . . . -178.10(10)
                                  ?
    C8 N3 N4 C11 . . . . 177.40(10)
                                  ?
    C7 N1 C1 C2 . . . . 168.3(2) ?
    N2 N1 C1 C2 . . . . -13.4(2) ?
    C7 N1 C1 C6 . . . . -12.6(3) ?
    N2 N1 C1 C6 . . . . 165.8(2) ?
    C6 C1 C2 C3 . . . . -1.4(3) ?
    N1 C1 C2 C3 . . . . 177.8(2) ?
    C1 C2 C3 C4 . . . . 0.6(3) ?
    C2 C3 C4 C5 . . . . 0.8(3) ?
    C3 C4 C5 C6 . . . . -1.4(3) ?
    C4 C5 C6 C1 . . . . 0.6(3) ?
    C2 C1 C6 C5 . . . . 0.8(3) ?
    N1 C1 C6 C5 . . . . -178.4(2) ?
    C1 N1 C7 O1 . . . . -1.6(3) ?
    N2 N1 C7 O1 . . . . 180.0(2) ?
    C1 N1 C7 C8 . . . . 177.7(2) ?
    N2 N1 C7 C8 . . . . -0.7(2) ?
    N4 N3 C8 C9 . . . . -179.0(2) ?
    N4 N3 C8 C7 . . . . -1.8(2) ?
    O1 C7 C8 N3 . . . . 2.3(3) ?
    N1 C7 C8 N3 . . . . -177.0(2) ?
    O1 C7 C8 C9 . . . . 180.0(2) ?
    N1 C7 C8 C9 . . . . 0.6(2) ?
    N1 N2 C9 C8 . . . . -0.1(2) ?
    N1 N2 C9 C10 . . . . -179.30(10)
                                   ?
    N3 C8 C9 N2 . . . . 177.3(2) ?
    C7 C8 C9 N2 . . . . -0.4(2) ?
    N3 C8 C9 C10 . . . . -3.5(3) ?
    C7 C8 C9 C10 . . . . 178.8(2) ?
    N3 N4 C11 C12 . . . . 14.3(2) ?
    N3 N4 C11 C16 . . . . -164.00(10)
                                    ?
    N4 C11 C12 C13 . . . . 179.4(2) ?
    C16 C11 C12 C13 . . . . -2.4(2) ?
    C11 C12 C13 C14 . . . . 1.2(3) ?
    C12 C13 C14 C15 . . . . 0.3(3) ?
    C12 C13 C14 Cl1 . . . . 179.40(10)
                                     ?
    C13 C14 C15 C16 . . . . -0.7(3) ?
    Cl1 C14 C15 C16 . . . . -179.80(10)
                                      ?
    C14 C15 C16 C11 . . . . -0.5(2) ?
    C14 C15 C16 C17 . . . . -178.6(2) ?
    C12 C11 C16 C15 . . . . 2.0(2) ?
    N4 C11 C16 C15 . . . . -179.80(10)
                                     ?
    C12 C11 C16 C17 . . . . -179.9(2) ?
    N4 C11 C16 C17 . . . . -1.6(2) ?
    C15 C16 C17 O2 . . . . 148.1(2) ?
    C11 C16 C17 O2 . . . . -30.0(2) ?
    C15 C16 C17 C18 . . . . -32.3(2) ?
    C11 C16 C17 C18 . . . . 149.6(2) ?
    O2 C17 C18 C19 . . . . -23.7(2) ?
    C16 C17 C18 C19 . . . . 156.7(2) ?
    O2 C17 C18 C23 . . . . 149.5(2) ?
    C16 C17 C18 C23 . . . . -30.1(2) ?
    C23 C18 C19 C20 . . . . 0.9(3) ?
    C17 C18 C19 C20 . . . . 174.4(2) ?
    C18 C19 C20 C21 . . . . -0.7(3) ?
    C19 C20 C21 C22 . . . . 0.1(3) ?
    C20 C21 C22 C23 . . . . 0.3(3) ?
    C21 C22 C23 C18 . . . . -0.1(3) ?
    C19 C18 C23 C22 . . . . -0.5(2) ?
    C17 C18 C23 C22 . . . . -173.6(2) ?
loop_
    _geom_hbond_atom_site_label_D
    _geom_hbond_atom_site_label_H
    _geom_hbond_atom_site_label_A
    _geom_hbond_site_symmetry_A
    _geom_hbond_distance_DH
    _geom_hbond_distance_HA
    _geom_hbond_distance_DA
    _geom_hbond_angle_DHA
    _geom_hbond_publ_flag
    N4 H4 O1 . 0.890(10)
                       2.06(2) 2.755(2) 135(2) yes
    N4 H4 O2 . 0.890(10)
                       2.05(2) 2.698(2) 130(2) yes
