# Supplementary material for: 4-[(2-Benzoyl-4-chlorophenyl)diazenyl]-3-methyl-1-phenyl-1H-pyrazol-5(4H)-one
Source: Acta Crystallogr Sect E Struct Rep Online. 2009 Feb 11;65(Pt 3):o510. doi: 10.1107/S1600536809004243 (PMC2968674; doi:10.1107/S1600536809004243)
Supplement: Supplementary file 2 [file e-65-0o510-Isup2.hkl]

# 
# h,k,l, Fc-squared, Fo-squared, sigma(Fo-squared) and status flag 
# 
data_I
_shelx_title '  C2/c' 
_shelx_refln_list_code          4 
_shelx_F_calc_maximum      754.83 
_exptl_crystal_F_000      1728.00 
_reflns_d_resolution_high  0.7696 
 
loop_ 
 _symmetry_equiv_pos_as_xyz 
 'x, y, z' 
 'x, -y, z+1/2' 
 'x+1/2, y+1/2, z' 
 'x+1/2, -y+1/2, z+1/2' 
 '-x, -y, -z' 
 '-x, y, -z-1/2' 
 '-x+1/2, -y+1/2, -z' 
 '-x+1/2, y+1/2, -z-1/2' 
 
_cell_length_a    25.7995 
_cell_length_b    12.1239 
_cell_length_c    13.9655 
_cell_angle_alpha  90.000 
_cell_angle_beta  119.179 
_cell_angle_gamma  90.000 
 
_shelx_F_squared_multiplier     1.000 
 
loop_ 
 _refln_index_h 
 _refln_index_k 
 _refln_index_l 
 _refln_F_squared_calc 
 _refln_F_squared_meas 
 _refln_F_squared_sigma 
 _refln_observed_status 
   2   0   0     6182.42     6290.08     86.29 o 
   4   0   0     2543.26     2384.94     49.71 o 
   6   0   0    13055.84    14333.66    242.03 o 
   8   0   0     3382.10     2965.98     75.50 o 
  10   0   0       13.74        0.66     14.02 o 
  12   0   0    15346.45    15510.72    278.49 o 
  14   0   0       20.02       -5.94     14.59 o 
  16   0   0     1238.49     1271.36     81.82 o 
  18   0   0      353.22      444.85     38.43 o 
  20   0   0     2333.46     2536.30     89.89 o 
  22   0   0     3951.28     3813.90    193.39 o 
  24   0   0       18.35       48.13     47.44 o 
  26   0   0      444.77      380.49     85.53 o 
   1   1   0    33624.14    33702.13    376.80 o 
   3   1   0      134.27       73.34      9.92 o 
   5   1   0    64263.24    68785.89    882.23 o 
   7   1   0     4715.04     5447.50     86.03 o 
   9   1   0      217.51      258.93     14.80 o 
  11   1   0     2364.72     2586.09     49.99 o 
  13   1   0     3184.15     3267.21     61.34 o 
  15   1   0       94.11       92.91     16.29 o 
  17   1   0     3080.05     2945.78     64.40 o 
  19   1   0      606.61      700.30     34.08 o 
  21   1   0      339.00      416.36     37.15 o 
  23   1   0      136.90      145.34     52.70 o 
  25   1   0        1.87        0.84     34.40 o 
  27   1   0     1006.89      980.55    218.98 o 
  29   1   0      530.51      541.28     73.92 o 
   0   2   0    22376.30    22572.29    507.51 o 
   2   2   0    15360.17    15904.98    211.72 o 
   4   2   0     2795.41     3401.39    108.27 o 
   6   2   0    56277.32    58503.86    652.36 o 
   8   2   0     2100.35     2035.62     38.12 o 
  10   2   0      290.21      342.01     17.69 o 
  12   2   0        0.94       11.76     10.23 o 
  14   2   0     4167.61     3974.58     71.97 o 
  16   2   0      185.00      188.52     18.72 o 
  18   2   0     1445.51     1458.09     44.81 o 
  20   2   0      134.67       95.71     21.09 o 
  22   2   0     1305.15     1124.52     47.96 o 
  24   2   0       92.01       86.22     29.68 o 
  26   2   0      980.15     1023.11     83.40 o 
  28   2   0     1327.48     1585.01    106.32 o 
   1   3   0     3118.00     2539.01     80.24 o 
   3   3   0     8552.13     8485.57    108.25 o 
   5   3   0      703.48      665.67     24.65 o 
   7   3   0    12252.26    12542.55    249.87 o 
   9   3   0      842.56      706.03     23.45 o 
  11   3   0     1040.09     1011.73     43.92 o 
  13   3   0       80.90      121.35     12.80 o 
  15   3   0      509.27      493.81     22.51 o 
  17   3   0     3455.91     3543.82     76.22 o 
  19   3   0     5133.91     4732.90     94.81 o 
  21   3   0     2974.22     2797.59     73.20 o 
  23   3   0      118.82      124.83     30.56 o 
  25   3   0       37.31       69.02     40.51 o 
  27   3   0        0.43      -31.84     37.70 o 
   0   4   0     3314.70     2954.56    293.87 o 
   2   4   0     3180.01     3069.05     58.06 o 
   4   4   0       40.58       47.27      9.94 o 
   6   4   0      602.22      487.27     24.21 o 
   8   4   0    19049.24    20276.50    286.38 o 
  10   4   0      240.29      252.37     20.43 o 
  12   4   0       98.96       97.19     13.01 o 
  14   4   0      914.31      759.99     26.44 o 
  16   4   0       78.51       57.90     16.59 o 
  18   4   0        1.45      -12.46     15.46 o 
  20   4   0    13399.61    13007.77    273.61 o 
  22   4   0      171.94      142.36     25.50 o 
  24   4   0      192.25      194.20     36.02 o 
  26   4   0        1.62       19.83     36.89 o 
  28   4   0      773.41      844.08     83.79 o 
   1   5   0      688.66      543.93     23.82 o 
   3   5   0     6453.25     6469.50    131.57 o 
   5   5   0     3391.99     3535.49     80.05 o 
   7   5   0      162.60      156.89     26.09 o 
   9   5   0     1862.01     1584.18     48.00 o 
  11   5   0     2787.56     2674.48     54.04 o 
  13   5   0      563.01      592.93     28.80 o 
  15   5   0     2061.57     2014.48     54.56 o 
  17   5   0     1507.97     1437.74     50.20 o 
  19   5   0       25.72       -4.15     24.31 o 
  21   5   0     2458.56     2270.04     94.32 o 
  23   5   0      206.29      235.32     37.52 o 
  25   5   0      213.97      325.56     50.37 o 
  27   5   0        1.86       35.39     42.19 o 
   0   6   0        2.16       -9.46     12.54 o 
   2   6   0    11041.29    12383.45    231.60 o 
   4   6   0        9.10        0.33     20.79 o 
   6   6   0     1916.21     1803.12     44.69 o 
   8   6   0        2.14       -7.14     21.68 o 
  10   6   0      739.96      642.20     33.48 o 
  12   6   0      532.96      495.08     25.18 o 
  14   6   0     6346.95     6420.27    128.47 o 
  16   6   0     1024.44     1007.24     41.98 o 
  18   6   0      135.74      181.91     24.29 o 
  20   6   0      744.09      750.65     56.63 o 
  22   6   0      570.07      565.82     47.56 o 
  24   6   0      119.16       94.13     32.49 o 
  26   6   0      782.05      911.48    104.57 o 
   1   7   0    19459.01    21092.19    300.21 o 
   3   7   0      739.25      636.07    135.67 o 
   5   7   0      917.55      813.67     35.90 o 
   7   7   0      349.79      296.80     24.89 o 
   9   7   0     1384.50     1258.30     72.86 o 
  11   7   0     1712.00     1678.63     56.58 o 
  13   7   0      136.56       92.59     37.88 o 
  15   7   0     1889.27     2034.64     67.66 o 
  17   7   0      923.87      963.83     43.46 o 
  19   7   0       63.47       65.18     25.37 o 
  21   7   0      204.03      257.05     37.92 o 
  23   7   0     1312.50     1583.08     92.22 o 
  25   7   0     1677.88     1996.56    109.88 o 
   0   8   0     4042.61     4583.66    110.25 o 
   2   8   0     3946.32     4421.99     91.10 o 
   4   8   0     1820.89     1579.48     71.34 o 
   6   8   0     1529.63     1522.69     71.15 o 
   8   8   0      567.74      632.25     43.12 o 
  10   8   0      177.44      205.83     31.62 o 
  12   8   0     1593.18     1644.54    100.53 o 
  14   8   0     4846.94     4641.76    132.38 o 
  16   8   0      434.58      345.55     41.69 o 
  18   8   0      245.97      241.10     41.63 o 
  20   8   0       38.17      -13.68     41.23 o 
  22   8   0      459.98      567.29     92.92 o 
  24   8   0        2.96       58.61     60.60 o 
   1   9   0      116.84      103.64     19.92 o 
   3   9   0     2773.98     2865.17     91.57 o 
   5   9   0    13394.81    13258.44    215.34 o 
   7   9   0      568.28      549.37     36.14 o 
   9   9   0        0.95      -20.22     18.37 o 
  11   9   0     2420.57     2298.60     85.88 o 
  13   9   0     3525.14     3368.38    110.25 o 
  15   9   0      565.83      486.06     48.00 o 
  17   9   0     1616.87     1608.26    121.41 o 
  19   9   0      542.69      406.85     81.56 o 
  21   9   0     1033.68     1285.95    127.31 o 
  23   9   0      122.47      178.59     72.45 o 
   0  10   0       63.05      109.92     43.76 o 
   2  10   0      126.04      136.78     23.71 o 
   4  10   0     5640.66     5641.87    118.81 o 
   6  10   0    11318.38    11402.86    197.63 o 
   8  10   0      228.84      166.83     27.98 o 
  10  10   0       65.36       24.79     25.61 o 
  12  10   0     1782.63     1864.47     84.90 o 
  14  10   0       44.08       -3.79     25.72 o 
  16  10   0     1767.19     1695.36    125.26 o 
  18  10   0      114.47      184.08     61.00 o 
  20  10   0      319.34      177.34     68.57 o 
  22  10   0      166.86      204.44     75.67 o 
   1  11   0     4474.58     4407.90    136.12 o 
   3  11   0      774.48      836.24     61.41 o 
   5  11   0       50.71       54.79     22.58 o 
   7  11   0      423.14      359.22     35.57 o 
   9  11   0      265.01      282.36     39.89 o 
  11  11   0     1164.88     1166.54     67.99 o 
  13  11   0      291.75      420.51     47.99 o 
  15  11   0      319.49      324.09     67.75 o 
  17  11   0      418.89      449.71     79.63 o 
  19  11   0     1060.73     1217.97    120.79 o 
   0  12   0      547.69      559.86     80.14 o 
   2  12   0      492.61      527.29     55.37 o 
   4  12   0       99.05      173.43     40.08 o 
   6  12   0     8925.33     9076.84    226.15 o 
   8  12   0        3.49       10.35     42.81 o 
  10  12   0       39.44       31.27     42.81 o 
  12  12   0      337.95      294.88     64.60 o 
  16  12   0       23.46       51.23     51.04 o 
  18  12   0      721.91      780.30    102.14 o 
   1  13   0        1.05      -34.65     27.58 o 
   3  13   0      480.69      477.30     85.34 o 
   5  13   0      348.88      452.05     56.02 o 
   7  13   0      179.40      159.55     42.43 o 
   9  13   0      776.02      972.07    101.02 o 
  11  13   0      268.66      217.05     63.47 o 
   0  14   0      121.93       37.04     55.14 o 
   2  14   0       60.36       10.01     34.89 o 
   4  14   0      173.24      237.94     52.66 o 
   6  14   0      464.59      677.74    162.72 o 
   8  14   0     1251.99     1392.53    124.77 o 
  10  14   0      261.00      318.72     77.49 o 
   1  15   0      270.71      372.20     80.35 o 
   3  15   0      478.82      570.26     71.38 o 
   5  15   0        5.60       -1.41     38.79 o 
   7  15   0       39.09       24.71     53.11 o 
 -29   1   1       27.59       67.60     45.00 o 
 -27   1   1      193.26      192.17     51.22 o 
 -25   1   1     2042.76     2148.56    106.93 o 
 -23   1   1       46.01       75.21     70.34 o 
 -21   1   1     2417.41     2209.05     89.58 o 
 -19   1   1    16931.54    16606.91    222.63 o 
 -17   1   1      164.90      128.34     16.70 o 
 -15   1   1     1643.47     1648.77     41.16 o 
 -13   1   1     5685.02     5804.42     88.20 o 
 -11   1   1      377.30      346.87     17.04 o 
  -9   1   1    15392.56    15544.64    187.89 o 
  -7   1   1    36437.11    35816.19    406.45 o 
  -5   1   1     6239.28     6031.37     77.83 o 
  -3   1   1     7291.77     8235.64    114.04 o 
  -1   1   1      980.86      958.15     20.21 o 
   1   1   1     7739.45     7449.30     88.29 o 
   3   1   1     4104.03     4088.35     54.58 o 
   5   1   1     1908.30     2041.69     41.76 o 
   7   1   1    21087.27    20024.39    275.14 o 
   9   1   1        2.97       26.44     11.25 o 
  11   1   1     6653.30     6759.50    101.64 o 
  13   1   1     7027.16     6838.88    106.31 o 
  15   1   1     3397.93     3198.15     67.00 o 
  17   1   1      822.62      860.94     36.66 o 
  19   1   1      477.73      431.37     29.48 o 
  21   1   1     3383.69     3381.98    115.78 o 
  23   1   1      314.54      438.59     64.08 o 
  25   1   1        6.23       24.56     71.75 o 
  27   1   1     1822.56     1999.29    118.55 o 
 -28   2   1      323.13      418.14     94.60 o 
 -26   2   1      289.72      266.37     66.55 o 
 -24   2   1      103.19       55.35     26.99 o 
 -22   2   1       39.88       32.42     18.85 o 
 -20   2   1     3763.53     3872.55     83.51 o 
 -18   2   1      258.84      238.68     28.09 o 
 -16   2   1     5141.82     4999.11     84.22 o 
 -14   2   1     2368.82     2486.62     50.12 o 
 -12   2   1    18090.94    19830.99    216.40 o 
 -10   2   1     6600.38     7122.85     87.61 o 
  -8   2   1    14759.97    15178.59    163.79 o 
  -6   2   1     1355.38     1550.49     25.07 o 
  -4   2   1    41302.41    45031.68    712.74 o 
  -2   2   1     7141.10     7422.70    117.10 o 
   0   2   1     4762.32     4806.38    107.38 o 
   2   2   1     1954.36     1584.76     28.02 o 
   4   2   1        2.12        3.49      5.63 o 
   6   2   1     4393.65     5010.30     71.10 o 
   8   2   1    16141.81    16967.82    206.17 o 
  10   2   1    17049.34    17874.08    256.64 o 
  12   2   1     4240.57     4488.69     88.10 o 
  14   2   1      251.27      236.32     19.93 o 
  16   2   1      608.79      630.73     31.00 o 
  18   2   1      115.42      131.29     20.62 o 
  20   2   1      236.02      255.62     27.14 o 
  22   2   1     1548.05     1506.97     67.75 o 
  24   2   1     1221.42     1317.52     91.05 o 
  26   2   1       79.16       66.58     43.80 o 
  28   2   1        6.16       -5.41     44.27 o 
 -29   3   1        1.12        8.47     77.91 o 
 -27   3   1      740.97      678.36     73.00 o 
 -25   3   1      709.93      781.84     61.58 o 
 -23   3   1      141.63      163.10     26.18 o 
 -21   3   1     4686.47     4578.34     95.63 o 
 -19   3   1     1719.63     1732.80     53.38 o 
 -17   3   1     6357.09     6335.60    108.43 o 
 -15   3   1      226.35      198.42     14.47 o 
 -13   3   1    13544.89    13249.47    154.32 o 
 -11   3   1     4869.03     4583.18     64.10 o 
  -9   3   1     1815.48     2172.59     40.30 o 
  -7   3   1      330.33      431.02     22.47 o 
  -5   3   1        0.94        0.80     16.55 o 
  -3   3   1     7211.56     6701.95    102.42 o 
  -1   3   1     9263.12     9168.80    100.55 o 
   1   3   1    10585.22    10430.76    127.31 o 
   3   3   1     9212.96     9598.67    171.56 o 
   5   3   1      125.71       98.02     10.47 o 
   7   3   1     1795.77     1587.15     34.69 o 
   9   3   1     2174.26     2015.22     41.92 o 
  11   3   1     1180.73     1204.99     33.25 o 
  13   3   1       37.80        5.91      8.97 o 
  15   3   1     5878.17     5999.44    101.89 o 
  17   3   1     6752.35     6512.34    112.20 o 
  19   3   1      676.76      614.00     43.83 o 
  21   3   1       88.71       92.39     44.39 o 
  23   3   1     1480.35     1381.05     67.43 o 
  25   3   1       67.96       61.67     42.14 o 
  27   3   1      451.60      545.13     92.17 o 
 -28   4   1      270.83      301.95     59.95 o 
 -26   4   1       26.49      -43.05     35.12 o 
 -24   4   1      959.54      855.53     45.87 o 
 -22   4   1     2869.81     2905.04     76.13 o 
 -20   4   1      233.79      267.48     59.51 o 
 -18   4   1      820.04      793.05     37.02 o 
 -16   4   1     1084.80      986.99     38.25 o 
 -14   4   1     8041.13     8022.02    126.20 o 
 -12   4   1      342.50      358.33     23.49 o 
 -10   4   1       11.65       21.72     14.39 o 
  -8   4   1      112.03       80.31     14.92 o 
  -6   4   1        0.04        7.83     12.78 o 
  -4   4   1    11441.70    10651.63    159.16 o 
  -2   4   1       61.31      108.51     37.17 o 
   0   4   1     3654.39     3756.38     50.60 o 
   2   4   1      768.52      796.04     27.53 o 
   4   4   1    29533.40    29573.57    342.88 o 
   6   4   1     6751.46     6794.01    115.69 o 
   8   4   1    16621.65    18486.08    264.88 o 
  10   4   1      541.18      490.10     27.82 o 
  12   4   1      325.09      314.40     19.77 o 
  14   4   1     1341.34     1228.51     71.07 o 
  16   4   1      117.83      100.29     18.94 o 
  18   4   1      228.99      170.89     22.84 o 
  20   4   1       35.47       26.94     23.25 o 
  22   4   1       57.77       32.70     25.89 o 
  24   4   1      877.96      923.24     60.25 o 
  26   4   1      331.83      265.94     57.46 o 
 -27   5   1     1328.17     1377.82     94.97 o 
 -25   5   1        4.89       18.88     34.63 o 
 -23   5   1     2565.16     2570.53     87.30 o 
 -21   5   1     1107.77     1209.36     55.84 o 
 -19   5   1     1918.39     1807.79     63.86 o 
 -17   5   1     6070.56     6059.09    109.46 o 
 -15   5   1      137.15      145.07     19.69 o 
 -13   5   1        0.57       12.45      9.03 o 
 -11   5   1      491.17      409.77     20.43 o 
  -9   5   1       10.87        5.20     14.78 o 
  -7   5   1     3574.04     3805.41     94.72 o 
  -5   5   1     4861.07     5558.14     98.36 o 
  -3   5   1      704.29      591.56     66.71 o 
  -1   5   1    10065.41    10433.93    133.33 o 
   1   5   1     7674.42     7724.69    105.66 o 
   3   5   1    10224.57    11829.35    222.62 o 
   5   5   1     3211.42     3451.17     61.55 o 
   7   5   1     4753.64     4596.80    202.18 o 
   9   5   1     2533.42     2297.49     57.63 o 
  11   5   1      480.88      532.75     29.78 o 
  13   5   1      174.38      203.32     29.27 o 
  15   5   1      389.56      402.73     31.36 o 
  17   5   1     1150.07     1095.92     51.60 o 
  19   5   1       72.30      118.52     29.41 o 
  21   5   1       95.16       44.80     26.75 o 
  23   5   1     1065.67     1137.22     65.77 o 
  25   5   1      543.57      702.56     58.44 o 
 -26   6   1       10.52       74.59     41.03 o 
 -24   6   1      327.65      372.53     55.60 o 
 -22   6   1       15.58       -8.43     21.06 o 
 -20   6   1      529.47      507.02     49.20 o 
 -18   6   1     5221.92     4927.64    146.29 o 
 -16   6   1     2126.00     1969.19     55.59 o 
 -14   6   1       88.35       69.25     19.22 o 
 -12   6   1        5.28       43.62     13.51 o 
 -10   6   1     1206.93     1243.29     54.86 o 
  -8   6   1     3668.28     3835.99    128.09 o 
  -6   6   1     2076.84     1886.14     52.39 o 
  -4   6   1     4117.31     4055.79     81.57 o 
  -2   6   1     3949.76     3984.80     78.75 o 
   0   6   1     4516.51     4568.34     71.50 o 
   2   6   1     9968.12    11414.44    151.29 o 
   4   6   1     7963.66     7739.70    112.73 o 
   6   6   1      677.12      603.87     26.33 o 
   8   6   1      588.05      815.76     35.69 o 
  10   6   1     2964.90     2732.58     67.96 o 
  12   6   1     7770.56     7538.98    197.05 o 
  14   6   1     2763.23     2493.14     95.32 o 
  16   6   1     2281.96     2284.07     71.46 o 
  18   6   1      324.66      306.17     36.56 o 
  20   6   1     1594.77     1543.81    117.05 o 
  22   6   1      118.16       82.57     31.37 o 
  24   6   1      379.57      354.29     45.81 o 
  26   6   1        0.35       14.29     32.11 o 
 -27   7   1      825.96     1095.95    133.62 o 
 -25   7   1       74.65       96.48     61.80 o 
 -23   7   1       47.32       80.22     37.75 o 
 -21   7   1      164.50      133.90     35.06 o 
 -19   7   1      393.97      388.27     36.36 o 
 -17   7   1      281.07      359.35     33.55 o 
 -15   7   1     2512.00     2584.48     73.54 o 
 -13   7   1      861.01      962.65     55.65 o 
 -11   7   1     1934.67     2073.34     75.56 o 
  -9   7   1        2.12       -9.31     16.15 o 
  -7   7   1     1899.83     1804.10     65.66 o 
  -5   7   1      176.62      215.99     21.85 o 
  -3   7   1      678.37      617.22     42.95 o 
  -1   7   1      198.58      214.54     19.79 o 
   1   7   1     3423.09     4284.70     84.23 o 
   3   7   1      133.32      154.82     23.72 o 
   5   7   1      141.35      131.93     16.59 o 
   7   7   1        0.34        3.07     11.55 o 
   9   7   1     5193.93     5409.09    109.12 o 
  11   7   1      590.76      600.62     29.74 o 
  13   7   1      247.67      213.08     36.01 o 
  15   7   1     2229.94     1997.26     88.88 o 
  17   7   1     1276.68     1251.27    171.70 o 
  19   7   1       76.10       73.43     28.29 o 
  21   7   1      101.09       63.94     51.82 o 
  23   7   1      483.01      592.83     53.44 o 
  25   7   1      584.34      609.96     58.38 o 
 -26   8   1       88.78       88.76     71.65 o 
 -24   8   1      733.86      822.20    111.81 o 
 -22   8   1      304.86      300.83     76.57 o 
 -20   8   1      245.74      253.48     42.29 o 
 -18   8   1     1806.82     1584.09     79.65 o 
 -16   8   1      865.62      876.03     46.46 o 
 -14   8   1     8361.29     8559.10    198.91 o 
 -12   8   1        2.11      -13.33     19.97 o 
 -10   8   1      325.17      365.68     37.22 o 
  -8   8   1     1207.59     1209.73     57.03 o 
  -6   8   1        0.39       -6.04     14.12 o 
  -4   8   1       79.87       95.91     18.61 o 
  -2   8   1     3695.50     3745.69     82.67 o 
   0   8   1     3612.67     3612.66     81.04 o 
   2   8   1     2850.88     2793.26     95.77 o 
   4   8   1      461.86      344.81     25.79 o 
   6   8   1     5253.35     5287.80    146.27 o 
   8   8   1      261.85      297.74     24.71 o 
  10   8   1     1539.49     1549.99     56.56 o 
  12   8   1     2339.57     2428.75     73.43 o 
  14   8   1      569.22      567.68     60.91 o 
  16   8   1       33.90       73.61     31.73 o 
  18   8   1     1032.00     1074.11     75.18 o 
  20   8   1      569.77      579.13     49.44 o 
  22   8   1      335.26      376.03     45.87 o 
  24   8   1      847.80      972.37    122.55 o 
 -23   9   1      133.76       76.86     63.61 o 
 -21   9   1      202.41      206.04     66.86 o 
 -19   9   1      372.77      336.79     46.76 o 
 -17   9   1       48.95        7.43     28.92 o 
 -15   9   1      843.09      839.66     59.21 o 
 -13   9   1     4292.59     4131.52    124.88 o 
 -11   9   1      562.84      445.11     42.91 o 
  -9   9   1     1214.90     1160.91     61.24 o 
  -7   9   1     3779.87     3883.21     93.31 o 
  -5   9   1     6438.29     6388.05    143.71 o 
  -3   9   1     3301.89     3285.19     80.75 o 
  -1   9   1     3309.28     3299.40    104.08 o 
   1   9   1      218.50      214.35     23.89 o 
   3   9   1      507.87      562.18     33.80 o 
   5   9   1     1778.31     1705.83     72.72 o 
   7   9   1      166.24      126.65     23.34 o 
   9   9   1      778.46      771.81     49.49 o 
  11   9   1     1411.82     1339.49     56.22 o 
  13   9   1      189.69      189.75     29.66 o 
  15   9   1       23.88       12.04     27.75 o 
  17   9   1       66.23       70.33     37.88 o 
  19   9   1        0.02       57.10     52.04 o 
  21   9   1       88.60       32.78     55.72 o 
  23   9   1        7.90       -7.08     55.84 o 
 -22  10   1      408.18      444.49     89.97 o 
 -20  10   1      569.64      613.51     93.26 o 
 -18  10   1      164.23      112.31     38.12 o 
 -16  10   1       84.78      105.65     33.64 o 
 -14  10   1       55.95       73.48     40.20 o 
 -12  10   1        0.32      -34.56     23.04 o 
 -10  10   1     3637.33     3590.34    131.79 o 
  -8  10   1     4032.19     4058.58    120.67 o 
  -6  10   1     6399.75     6212.87    151.65 o 
  -4  10   1      761.92      684.80     55.76 o 
  -2  10   1     1321.75     1397.47     70.90 o 
   0  10   1      857.47      773.16     55.22 o 
   2  10   1    11461.27    11591.72    195.23 o 
   4  10   1      126.77      140.78     24.36 o 
   6  10   1      398.42      336.03     57.25 o 
   8  10   1      654.75      639.81     40.91 o 
  10  10   1     2023.34     1945.15     80.51 o 
  12  10   1      674.30      792.18     56.46 o 
  14  10   1      153.83      134.30     50.55 o 
  16  10   1      794.56      697.76     90.71 o 
  18  10   1     1337.21     1591.23    133.19 o 
  20  10   1       21.44       28.97     59.71 o 
 -21  11   1      283.24      262.13     78.17 o 
 -19  11   1       94.52       67.72     52.46 o 
 -17  11   1       26.20      -11.06     28.69 o 
 -15  11   1        0.05       12.68     28.80 o 
 -13  11   1        0.56        2.17     25.48 o 
 -11  11   1        0.26      -34.86     23.24 o 
  -9  11   1      127.74      145.90     51.17 o 
  -7  11   1      504.71      420.10     37.81 o 
  -5  11   1      291.00      286.06     32.23 o 
  -3  11   1      601.91      521.00     38.14 o 
  -1  11   1     4285.66     4140.75    131.30 o 
   1  11   1       55.37      -13.50     26.04 o 
   3  11   1     4707.41     4494.16    137.69 o 
   5  11   1      408.90      363.41     46.60 o 
   7  11   1       47.31       25.52     27.43 o 
   9  11   1     1642.06     1614.67     75.45 o 
  11  11   1        8.22        4.73     24.48 o 
  13  11   1      105.59      153.80     51.84 o 
  15  11   1      590.70      659.72     86.32 o 
  17  11   1        5.13      -29.39     43.87 o 
  19  11   1       61.10      101.80     61.14 o 
 -18  12   1      254.18      278.62     73.10 o 
 -16  12   1      587.85      541.86     83.89 o 
 -14  12   1      672.30      730.55     62.61 o 
 -12  12   1       98.35      121.98     36.62 o 
 -10  12   1      929.36      964.24     65.77 o 
  -8  12   1      159.22      134.58     51.32 o 
  -6  12   1        4.42       -8.83     27.52 o 
  -4  12   1      977.69      879.38     66.60 o 
  -2  12   1     1112.57     1071.96     71.55 o 
   0  12   1      884.23      918.26     78.83 o 
   2  12   1       39.68       25.38     30.89 o 
   4  12   1     9524.88     9306.11    228.74 o 
   6  12   1     1858.70     1951.86     93.05 o 
   8  12   1       37.71        2.61     28.80 o 
  10  12   1      198.07      313.50     63.48 o 
 -13  13   1     1939.61     2308.62    149.60 o 
 -11  13   1      460.56      432.44     75.93 o 
  -9  13   1     1385.02     1458.15    121.94 o 
  -7  13   1       12.75       -7.12     42.00 o 
  -5  13   1      204.59      238.05     47.88 o 
  -3  13   1      500.49      495.23     58.17 o 
  -1  13   1       50.23       34.51     34.13 o 
   1  13   1     1201.61     1243.89     81.55 o 
   3  13   1        2.26       44.93     32.62 o 
   5  13   1      975.03     1088.13    176.62 o 
   7  13   1        9.33      -42.90     28.60 o 
   9  13   1      126.67      302.76     69.01 o 
 -12  14   1      609.23      523.91     91.28 o 
 -10  14   1        7.39      -64.15     42.77 o 
  -8  14   1       82.55       43.19     51.84 o 
  -6  14   1       18.90       39.65     49.61 o 
  -4  14   1       96.74      116.63     45.02 o 
  -2  14   1       17.68       25.39     36.00 o 
   0  14   1       75.17      135.56     41.49 o 
   2  14   1      505.75      512.50     62.58 o 
   4  14   1      100.23      204.34     47.88 o 
   6  14   1       24.80        4.49     37.25 o 
   8  14   1      415.38      599.10     90.62 o 
  -9  15   1       77.32      106.62     64.03 o 
  -7  15   1      465.82      664.06    102.79 o 
  -5  15   1      414.15      460.76     91.87 o 
  -3  15   1     1727.80     2068.57    113.64 o 
  -1  15   1       11.09      -28.56     37.07 o 
   1  15   1     2006.94     2148.45    117.13 o 
   3  15   1       34.34       51.58     42.30 o 
   5  15   1      100.71        3.67     37.48 o 
 -30   0   2     1663.35     1415.66    141.82 o 
 -28   0   2       75.08      254.48     78.16 o 
 -26   0   2      913.94     1118.09    114.91 o 
 -24   0   2     1482.96     1413.85    120.51 o 
 -22   0   2     8508.98     8756.18    305.20 o 
 -20   0   2     1865.16     1926.97    124.07 o 
 -18   0   2     2012.84     1922.47     93.83 o 
 -16   0   2     9873.45    10360.08    202.48 o 
 -14   0   2      432.15      405.08     27.77 o 
 -12   0   2    21560.84    21543.62    365.18 o 
 -10   0   2    12171.04    12325.75    319.06 o 
  -8   0   2      955.07     1186.86     57.47 o 
  -6   0   2     7266.36     8008.58    203.34 o 
  -4   0   2     2762.19     3362.00     93.13 o 
  -2   0   2    32122.09    31632.99    408.68 o 
   0   0   2    21280.23    22471.85    360.14 o 
   2   0   2    12697.36    12112.87    291.73 o 
   4   0   2      233.24      325.02     28.94 o 
   6   0   2     5041.95     4528.34    136.61 o 
   8   0   2    17099.00    16404.30    403.94 o 
  10   0   2    32375.89    34994.12    586.32 o 
  12   0   2      190.67      234.05     27.66 o 
  14   0   2     1070.51     1019.45    141.90 o 
  16   0   2      846.10      833.60     51.73 o 
  18   0   2     4441.38     4079.40    122.18 o 
  20   0   2     2366.31     2468.54    128.62 o 
  22   0   2       77.62      176.04     65.58 o 
  24   0   2     1394.49     1489.44    139.68 o 
  26   0   2     2260.00     2309.91    174.80 o 
 -29   1   2        1.39      -19.92     27.77 o 
 -27   1   2      704.75      675.13     68.11 o 
 -25   1   2       32.70       59.36     35.95 o 
 -23   1   2     1696.08     1655.25     88.73 o 
 -21   1   2      174.44      167.99     26.79 o 
 -19   1   2      699.94      712.74     39.04 o 
 -17   1   2       65.82       95.37     14.47 o 
 -15   1   2     3871.79     4357.89     72.49 o 
 -13   1   2     2007.23     2044.79     52.65 o 
 -11   1   2    12036.79    12585.23    210.56 o 
  -9   1   2    13961.24    14790.73    475.77 o 
  -7   1   2     5125.05     5434.63     82.61 o 
  -5   1   2     7292.16     7533.65    106.60 o 
  -3   1   2       16.79       11.64      9.86 o 
  -1   1   2     1491.07     1595.08     83.52 o 
   1   1   2    14542.54    16244.84    217.35 o 
   3   1   2     2610.77     2654.73     48.60 o 
   5   1   2     2601.39     2684.69     77.04 o 
   7   1   2     6388.68     6793.82    130.73 o 
   9   1   2     5146.58     6043.71    106.58 o 
  11   1   2      192.20      150.32     30.42 o 
  13   1   2      447.47      484.56     30.94 o 
  15   1   2     2480.73     2311.58     58.31 o 
  17   1   2     1748.22     1759.66     83.54 o 
  19   1   2      104.28      106.38     21.51 o 
  21   1   2      136.93      167.13     31.89 o 
  23   1   2      101.38       89.38     44.81 o 
  25   1   2      279.92      355.85     63.29 o 
  27   1   2      232.11      258.27     60.08 o 
 -30   2   2     1213.90     1315.18     97.04 o 
 -28   2   2       66.95       78.20     31.85 o 
 -26   2   2        7.80      -16.64     24.70 o 
 -24   2   2      162.71      126.32     30.28 o 
 -22   2   2     1019.56      952.80     52.35 o 
 -20   2   2       79.11       94.69     19.91 o 
 -18   2   2     1454.94     1362.48     44.30 o 
 -16   2   2      480.59      429.93     19.28 o 
 -14   2   2      431.74      458.53     17.84 o 
 -12   2   2     2367.99     2180.07     40.76 o 
 -10   2   2      395.80      293.68     49.91 o 
  -8   2   2      103.90      104.68     13.58 o 
  -6   2   2     9181.51     9596.13    104.92 o 
  -4   2   2    70882.35    72716.96    811.67 o 
  -2   2   2    63589.54    64962.66    830.88 o 
   0   2   2     2932.27     2922.04     61.45 o 
   2   2   2      657.82      588.98     15.88 o 
   4   2   2     2809.18     2879.58     41.05 o 
   6   2   2     6046.41     6434.16     89.13 o 
   8   2   2    10536.43    11550.97    149.29 o 
  10   2   2       10.30        1.77      8.89 o 
  12   2   2     1102.70      980.67     48.99 o 
  14   2   2     3896.57     3727.99     85.59 o 
  16   2   2    17734.78    17185.23    206.81 o 
  18   2   2      394.83      408.04     26.10 o 
  20   2   2     1441.81     1302.74     64.49 o 
  22   2   2      369.95      315.41     40.30 o 
  24   2   2     1821.40     2037.33    110.55 o 
  26   2   2       21.55      -38.26     37.44 o 
 -29   3   2      120.78      159.96     49.66 o 
 -27   3   2        0.14       -4.07     27.16 o 
 -25   3   2      227.76      231.64     35.78 o 
 -23   3   2      379.66      405.55     39.87 o 
 -21   3   2       10.28       11.75     20.35 o 
 -19   3   2       97.41      106.82     23.84 o 
 -17   3   2      959.82      974.93     59.14 o 
 -15   3   2     9997.34    10451.24    141.60 o 
 -13   3   2     5506.70     5738.30    107.63 o 
 -11   3   2     2858.84     2995.44     68.84 o 
  -9   3   2    19442.97    19576.84    273.91 o 
  -7   3   2     4190.47     4535.87     77.59 o 
  -5   3   2     2971.84     3169.33     46.83 o 
  -3   3   2     1087.21      934.67    110.20 o 
  -1   3   2    21289.19    21558.79    222.62 o 
   1   3   2        8.47        8.19      6.55 o 
   3   3   2     4695.21     4898.43     69.77 o 
   5   3   2     2137.42     2144.13     36.47 o 
   7   3   2      522.66      470.45     20.06 o 
   9   3   2     2376.19     2618.24     51.05 o 
  11   3   2        4.50      -14.61     14.50 o 
  13   3   2       11.41       26.11     12.35 o 
  15   3   2     3210.67     3141.85     66.19 o 
  17   3   2        3.12       10.91     13.07 o 
  19   3   2        4.12      -31.18     20.78 o 
  21   3   2      306.31      305.51     39.66 o 
  23   3   2        0.04       -4.01     25.67 o 
  25   3   2       97.36       64.75     45.59 o 
 -28   4   2      243.54      165.88     49.26 o 
 -26   4   2      212.86      196.00     36.57 o 
 -24   4   2       12.32       -1.13     38.74 o 
 -22   4   2      198.46      219.21     50.07 o 
 -20   4   2      610.56      588.46     40.82 o 
 -18   4   2     1399.64     1390.48     60.30 o 
 -16   4   2       71.10      127.29     23.19 o 
 -14   4   2     1464.15     1652.35     52.31 o 
 -12   4   2      485.13      539.28     29.85 o 
 -10   4   2    37292.44    37457.16    503.98 o 
  -8   4   2      466.25      561.37     28.06 o 
  -6   4   2      708.29      702.75     35.83 o 
  -4   4   2    19343.62    19586.29    480.41 o 
  -2   4   2     6000.56     6284.36     77.57 o 
   0   4   2     5189.00     5372.73     75.16 o 
   2   4   2      927.69      940.87     72.45 o 
   4   4   2    23212.09    23486.56    278.00 o 
   6   4   2       11.42        6.15      9.91 o 
   8   4   2        0.76       11.08      9.19 o 
  10   4   2     6585.79     6741.71    107.08 o 
  12   4   2      354.14      433.57     23.45 o 
  14   4   2      354.38      362.38     35.55 o 
  16   4   2      187.43      204.77     21.03 o 
  18   4   2      917.80      989.13     55.75 o 
  20   4   2       46.97       21.97     23.79 o 
  22   4   2      960.50      996.42     61.00 o 
  24   4   2      203.25      214.00     61.21 o 
  26   4   2       41.48       19.48     43.84 o 
 -29   5   2      675.29      651.24     75.03 o 
 -27   5   2      319.74      495.44     66.78 o 
 -25   5   2      110.26      207.12     57.48 o 
 -23   5   2       75.57       72.03     29.36 o 
 -21   5   2     5565.08     5564.70    127.35 o 
 -19   5   2       35.63       63.40     23.18 o 
 -17   5   2     3379.55     3301.97     84.48 o 
 -15   5   2      120.50      115.52     36.41 o 
 -13   5   2     1006.02      920.43     25.30 o 
 -11   5   2     3163.65     3249.40     71.20 o 
  -9   5   2     1305.65     1123.14     66.58 o 
  -7   5   2      700.10      703.44     38.98 o 
  -5   5   2    11570.89    12162.99    225.63 o 
  -3   5   2      293.53      298.53     17.45 o 
  -1   5   2    29688.98    31211.64    359.86 o 
   1   5   2       42.12       49.35     10.84 o 
   5   5   2     8169.28     9646.46    131.96 o 
   7   5   2     3502.30     3399.92     63.33 o 
   9   5   2       92.39       98.14     14.36 o 
  11   5   2     2036.67     2128.88     49.97 o 
  13   5   2     1064.94     1037.77     36.46 o 
  15   5   2     1197.09     1098.54     71.86 o 
  17   5   2       88.98       83.66     31.56 o 
  19   5   2     1173.81     1281.46     98.97 o 
  21   5   2     1161.85     1267.63     66.87 o 
  23   5   2       36.87        2.35     28.14 o 
  25   5   2      369.05      487.75     53.49 o 
 -28   6   2      399.93      372.78     93.24 o 
 -26   6   2      502.02      431.98     60.15 o 
 -24   6   2      348.02      373.39     65.84 o 
 -22   6   2      987.31      862.94     53.15 o 
 -20   6   2      162.03      187.45     29.37 o 
 -18   6   2      190.21      180.60     27.40 o 
 -16   6   2       79.94       75.07     20.01 o 
 -14   6   2     5815.39     5691.56    113.16 o 
 -12   6   2      141.24      162.24     23.27 o 
 -10   6   2     1943.36     1866.69     82.35 o 
  -8   6   2     1485.71     1552.61     59.61 o 
  -6   6   2     1066.46      851.91     52.61 o 
  -4   6   2     3911.00     4035.58     82.56 o 
  -2   6   2      112.15      153.73     11.74 o 
   0   6   2     1978.12     2130.24     43.83 o 
   2   6   2     1759.23     1757.13     40.77 o 
   4   6   2     9366.89     9164.28    592.52 o 
   6   6   2     2322.89     2060.30    133.98 o 
   8   6   2     1645.79     1741.24     48.70 o 
  10   6   2        1.01       26.28     12.46 o 
  12   6   2      459.56      460.49     35.42 o 
  14   6   2      284.80      273.38     28.22 o 
  16   6   2      602.45      524.20     87.91 o 
  18   6   2      129.75       77.16     57.14 o 
  20   6   2        1.43      -19.63     22.16 o 
  22   6   2      222.99      307.22     59.00 o 
  24   6   2      977.66     1054.83     91.99 o 
 -27   7   2      565.39      418.62     95.35 o 
 -25   7   2      184.76      157.70     65.02 o 
 -23   7   2     1446.86     1240.45     77.54 o 
 -21   7   2      348.77      434.55     39.12 o 
 -19   7   2      616.35      626.12     41.98 o 
 -17   7   2      590.33      484.79     36.43 o 
 -15   7   2     5763.98     5415.57    113.33 o 
 -13   7   2     2724.52     2627.91     68.74 o 
 -11   7   2        2.57        2.97     19.21 o 
  -9   7   2       35.31       62.19     35.60 o 
  -7   7   2     5630.46     5266.22    128.42 o 
  -5   7   2      125.95      235.37     22.97 o 
  -3   7   2      455.18      462.73     38.85 o 
  -1   7   2       68.86       49.55     10.05 o 
   1   7   2     7059.10     7141.57    106.82 o 
   3   7   2      541.07      566.85     34.59 o 
   5   7   2     3394.19     3383.88    137.99 o 
   7   7   2     1043.34     1027.68     44.43 o 
   9   7   2      114.95      104.57     20.18 o 
  11   7   2     3013.64     2847.56     63.60 o 
  13   7   2     3938.22     3584.20     94.05 o 
  15   7   2     1101.51      965.79     65.93 o 
  17   7   2      420.39      458.11     82.59 o 
  19   7   2     2388.90     2421.37     99.53 o 
  21   7   2        7.09       -9.32     25.75 o 
  23   7   2      190.80      232.24     47.54 o 
 -26   8   2      207.86      305.96     88.95 o 
 -24   8   2      227.47      212.33     71.17 o 
 -22   8   2       11.54       -7.91     28.63 o 
 -20   8   2       12.25       -8.83     25.85 o 
 -18   8   2     2739.11     2435.19    143.33 o 
 -16   8   2      201.15      174.90     47.42 o 
 -14   8   2      228.05      157.02     40.25 o 
 -12   8   2      363.38      349.87     39.61 o 
 -10   8   2     2236.09     2229.68     81.70 o 
  -8   8   2      869.56     1043.29     81.41 o 
  -6   8   2      165.45      246.77     43.72 o 
  -4   8   2      402.75      470.18     31.22 o 
  -2   8   2        0.39       -2.75     12.82 o 
   0   8   2      588.19      590.08     37.35 o 
   2   8   2      296.85      345.52     22.60 o 
   4   8   2     1627.97     1644.36     98.97 o 
   6   8   2        6.53       14.43     13.88 o 
   8   8   2       10.42      -16.30     11.67 o 
  10   8   2     5438.52     4879.01    137.78 o 
  12   8   2     7249.60     6415.24    201.59 o 
  14   8   2     2323.14     2017.16     91.89 o 
  16   8   2      278.78      247.50     45.19 o 
  18   8   2      873.02      861.19     70.30 o 
  20   8   2       19.08       71.51     31.77 o 
  22   8   2      158.14       88.98     38.06 o 
 -25   9   2       94.50      134.83     68.86 o 
 -23   9   2      385.16      328.25     80.08 o 
 -21   9   2     1298.93     1217.48     96.76 o 
 -19   9   2     1287.97     1392.09    130.44 o 
 -17   9   2     5442.94     5457.05    158.11 o 
 -15   9   2       59.73       33.78     28.24 o 
 -13   9   2     3702.84     3461.23    114.21 o 
 -11   9   2        1.23       -0.81     22.02 o 
  -9   9   2     4383.07     4207.50    122.40 o 
  -7   9   2     6963.41     6794.32    230.56 o 
  -5   9   2     1237.04     1246.43     50.13 o 
  -3   9   2       59.61       36.20     18.78 o 
  -1   9   2        7.75       -6.23     13.30 o 
   1   9   2     2251.80     2378.67     63.49 o 
   3   9   2      238.84      263.57     25.55 o 
   5   9   2      413.43      459.22     30.97 o 
   7   9   2     2163.49     2098.75     82.03 o 
   9   9   2      443.93      472.79     35.13 o 
  11   9   2     1196.30     1022.60    170.18 o 
  13   9   2     1677.13     1561.46    147.51 o 
  15   9   2       38.71       27.46     30.34 o 
  17   9   2      170.88      122.06     40.77 o 
  19   9   2      470.15      558.13     81.92 o 
  21   9   2     3035.63     3268.06    138.72 o 
 -24  10   2        0.44      -46.29     50.58 o 
 -22  10   2        8.24       41.12     56.29 o 
 -20  10   2        6.94       14.93     30.61 o 
 -18  10   2      631.32      660.07     60.38 o 
 -16  10   2     2398.83     2252.18     97.24 o 
 -14  10   2      264.75      182.60     38.99 o 
 -12  10   2       64.02       74.56     30.87 o 
 -10  10   2      157.90      296.86     61.57 o 
  -8  10   2     3385.57     3428.78    177.28 o 
  -6  10   2       32.85       71.77     23.09 o 
  -4  10   2       86.55       25.65     23.57 o 
  -2  10   2     1189.30     1283.88     52.32 o 
   0  10   2      255.51      272.94     40.19 o 
   2  10   2      747.34      816.92     57.24 o 
   4  10   2       73.35       53.79     20.31 o 
   6  10   2        1.35      -17.26     16.42 o 
   8  10   2        5.15       14.20     17.29 o 
  10  10   2     3936.95     3756.78     98.05 o 
  12  10   2      925.24      926.40     66.57 o 
  14  10   2      173.05      176.33     67.77 o 
  16  10   2       30.81       38.66     35.64 o 
  18  10   2       23.09        5.84     33.47 o 
  20  10   2       54.05       98.14     62.22 o 
 -21  11   2      386.16      525.65     91.53 o 
 -19  11   2       43.14       66.86     36.82 o 
 -17  11   2       11.85      -20.59     28.14 o 
 -15  11   2     1043.45     1155.24     91.27 o 
 -13  11   2      270.64      251.35     42.81 o 
 -11  11   2      150.85      137.53     35.60 o 
  -9  11   2      494.31      561.92     51.91 o 
  -7  11   2     2248.85     2501.72     97.09 o 
  -5  11   2     1633.14     1650.13     63.39 o 
  -3  11   2     2783.03     2909.64     83.63 o 
  -1  11   2      524.62      546.03     91.19 o 
   1  11   2      686.78      637.25     55.35 o 
   3  11   2      566.52      508.62     51.07 o 
   5  11   2      372.24      444.16     48.68 o 
   7  11   2     1145.87     1039.71     67.13 o 
   9  11   2       22.03      -16.02     30.64 o 
  15  11   2       45.74       20.28     48.18 o 
  17  11   2      304.39      263.62     72.94 o 
 -20  12   2     1004.78     1209.55    124.80 o 
 -18  12   2      244.48      195.42     46.51 o 
 -16  12   2       21.19       25.40     31.92 o 
 -14  12   2      245.63      231.19     45.05 o 
 -12  12   2      334.25      425.25     82.66 o 
 -10  12   2       79.89       54.46     31.78 o 
  -8  12   2      804.51      879.22     63.07 o 
  -6  12   2      712.28      750.17     95.69 o 
  -4  12   2      740.52      860.13     67.20 o 
  -2  12   2      672.65      742.41     62.54 o 
   0  12   2        6.34      -26.95     24.94 o 
   2  12   2      367.91      315.49     48.57 o 
   4  12   2     2544.43     2149.26     96.70 o 
   6  12   2      501.12      611.94     58.31 o 
   8  12   2      382.46      453.13     82.88 o 
 -15  13   2     2132.77     2637.64    164.51 o 
 -13  13   2      177.00      322.64     76.45 o 
 -11  13   2       10.86       -6.58     46.52 o 
  -9  13   2      431.20      324.65     74.34 o 
  -7  13   2     2124.93     2438.20    155.13 o 
  -5  13   2       29.23       12.69     32.16 o 
  -3  13   2       27.13       62.44     33.36 o 
  -1  13   2      164.83      123.07     40.17 o 
   1  13   2     1816.76     1670.70    154.29 o 
   3  13   2      113.61      188.73     43.76 o 
   5  13   2      175.68      254.26     47.40 o 
   7  13   2      110.26       83.45     64.54 o 
 -14  14   2       93.82       69.52     58.48 o 
 -12  14   2       17.10        9.28     48.13 o 
 -10  14   2       16.36      -23.60     43.35 o 
  -8  14   2     1428.50     1641.58    138.71 o 
  -6  14   2     1215.03     1722.68    142.84 o 
  -4  14   2       63.84       22.78     51.19 o 
  -2  14   2       72.24      100.88     45.00 o 
   0  14   2       15.35        9.08     32.31 o 
   2  14   2     1631.82     1525.77    104.19 o 
   4  14   2        7.57       48.49     37.71 o 
   6  14   2        0.84      -30.88     51.53 o 
  -9  15   2      320.14      170.87     73.46 o 
  -7  15   2      410.89      429.92     93.41 o 
  -5  15   2      101.38      119.83     65.61 o 
  -3  15   2       10.59      -21.19     35.88 o 
  -1  15   2      123.63       59.93     52.66 o 
   1  15   2      401.41      389.63     61.46 o 
   3  15   2        0.22       47.53     41.57 o 
   5  15   2      198.02      100.18     69.33 o 
 -31   1   3     1290.99     1314.67     77.03 o 
 -29   1   3       37.09       38.55     30.58 o 
 -27   1   3     2366.07     2435.93    209.81 o 
 -25   1   3      315.72      295.75     48.96 o 
 -23   1   3     1377.00     1413.17     89.95 o 
 -21   1   3     3447.86     3492.64    116.31 o 
 -19   1   3     1167.75     1211.80     63.73 o 
 -17   1   3    16099.44    15984.62    318.43 o 
 -15   1   3       20.38        0.80     17.55 o 
 -13   1   3      609.62      564.40     36.64 o 
 -11   1   3     1275.85     1225.49     48.04 o 
  -9   1   3     1868.16     1573.40     49.08 o 
  -7   1   3     7895.58     8407.95    106.23 o 
  -5   1   3    72222.08    72967.17    808.76 o 
  -3   1   3     7760.02     7708.61    111.98 o 
  -1   1   3      722.58      737.95     26.57 o 
   1   1   3     1931.22     1851.08     38.68 o 
   3   1   3    15685.84    16165.52    223.40 o 
   5   1   3      747.87      599.46     32.12 o 
   7   1   3     5072.89     5830.54    125.82 o 
   9   1   3     1220.23     1142.77     47.50 o 
  11   1   3     2490.52     2348.43     65.88 o 
  13   1   3     8807.47     8521.77    152.22 o 
  15   1   3       52.67       22.28     16.57 o 
  17   1   3       40.53       16.22     17.98 o 
  19   1   3     2829.53     2782.39     74.03 o 
  21   1   3        4.72        4.60     24.87 o 
  23   1   3     2319.44     2525.79    125.21 o 
  25   1   3     1745.13     1994.32    118.15 o 
 -30   2   3       96.23      133.50     37.91 o 
 -28   2   3      658.03      589.66     51.65 o 
 -26   2   3       29.91       28.77     25.69 o 
 -24   2   3      316.00      269.65     36.08 o 
 -22   2   3     1746.91     1632.47     65.51 o 
 -20   2   3      508.32      566.93     47.59 o 
 -18   2   3     1565.73     1393.59     53.13 o 
 -16   2   3     1298.51     1425.70     49.71 o 
 -14   2   3     7994.08     7816.75    136.04 o 
 -12   2   3    18521.75    19074.88    300.84 o 
 -10   2   3      225.13      231.61     25.24 o 
  -8   2   3     1079.01     1142.87     23.28 o 
  -6   2   3    50994.34    52575.66    588.25 o 
  -4   2   3    43658.94    43217.32    726.70 o 
  -2   2   3     6055.57     6519.41    100.22 o 
   0   2   3       19.73        7.61     16.13 o 
   2   2   3     5306.88     5612.17     91.81 o 
   4   2   3     3270.22     3580.16     53.90 o 
   6   2   3    11770.03    13036.68    164.16 o 
   8   2   3       85.89       83.81     11.53 o 
  10   2   3     2539.89     2526.99     51.82 o 
  12   2   3     8133.02     8215.19    122.23 o 
  14   2   3     8425.99     8622.27    130.69 o 
  16   2   3      860.59      880.08     40.46 o 
  18   2   3       42.11       17.63     17.53 o 
  20   2   3      692.37      700.04     51.62 o 
  22   2   3     1246.96     1308.90     68.95 o 
  24   2   3      100.11       77.16     47.15 o 
 -31   3   3        3.02      -11.27     38.92 o 
 -29   3   3     1027.72     1160.81     69.31 o 
 -27   3   3        4.26       11.09     26.26 o 
 -25   3   3     1693.71     1718.97     72.03 o 
 -23   3   3     6052.21     5984.49    136.13 o 
 -21   3   3     1652.39     1656.89     93.96 o 
 -19   3   3      237.28      254.22     38.82 o 
 -17   3   3      209.84      152.44     23.17 o 
 -15   3   3     1238.17     1181.35     44.36 o 
 -13   3   3       44.42       17.76     13.52 o 
 -11   3   3     6354.90     6420.29    111.38 o 
  -9   3   3    12147.10    11968.35    177.33 o 
  -7   3   3      581.73      407.71     25.63 o 
  -5   3   3     4345.03     4420.87     75.47 o 
  -3   3   3    31380.25    30263.10    392.49 o 
  -1   3   3     3073.42     3308.40     66.69 o 
   1   3   3      402.06      414.65     23.35 o 
   3   3   3    14002.94    14282.05    174.17 o 
   5   3   3     6158.14     6069.50     77.69 o 
   7   3   3       43.47       46.56     11.45 o 
   9   3   3       29.94       27.79     12.56 o 
  11   3   3     5771.52     5801.19    102.01 o 
  13   3   3     1767.32     1699.44     61.28 o 
  15   3   3      310.43      324.18     51.00 o 
  17   3   3       13.66       15.65     17.41 o 
  19   3   3      159.81      104.91     28.40 o 
  21   3   3       61.20       63.23     36.63 o 
  23   3   3      780.84      706.38    101.06 o 
  25   3   3      782.52      732.24     80.92 o 
 -30   4   3       28.80        6.45     38.53 o 
 -28   4   3       49.62       19.35     41.89 o 
 -26   4   3        5.75       11.03     25.90 o 
 -24   4   3       61.63       53.54     25.95 o 
 -22   4   3      559.34      472.21     39.54 o 
 -20   4   3     1825.06     1579.78     73.98 o 
 -18   4   3      265.03      224.28     27.69 o 
 -16   4   3     1566.47     1524.23     52.36 o 
 -14   4   3     2988.58     3474.46     78.57 o 
 -12   4   3     1682.40     1572.68     52.94 o 
 -10   4   3    10201.86    10206.65    158.60 o 
  -8   4   3     2292.20     2218.78     48.49 o 
  -6   4   3      132.12       57.73     11.87 o 
  -4   4   3     1422.39     1459.90     41.08 o 
  -2   4   3       69.40       63.64      9.90 o 
   0   4   3      220.93      166.47     12.04 o 
   2   4   3     6795.28     6776.36    109.06 o 
   4   4   3       12.12       -0.66      8.69 o 
   6   4   3       51.14       17.64      8.38 o 
   8   4   3     1772.11     1772.72     41.46 o 
  10   4   3      471.77      495.77     23.77 o 
  12   4   3     2934.03     2806.12     59.84 o 
  14   4   3     5260.98     5014.41    109.59 o 
  16   4   3     1104.10     1099.06     51.07 o 
  18   4   3        0.02       -6.47     21.70 o 
  20   4   3        6.38      -20.01     22.92 o 
  22   4   3      751.01      801.08     59.50 o 
  24   4   3       66.42       84.74     35.67 o 
 -29   5   3     1274.60     1255.24     91.30 o 
 -27   5   3       54.06       53.64     35.42 o 
 -25   5   3      156.84      135.04     32.09 o 
 -23   5   3      475.21      518.99     43.43 o 
 -21   5   3     1929.89     1767.79    112.09 o 
 -19   5   3        2.37       26.64     25.47 o 
 -17   5   3      194.82      231.58     26.41 o 
 -15   5   3      662.56      585.77     44.56 o 
 -13   5   3     1439.62     1562.21     48.53 o 
 -11   5   3     1389.55     1284.06     40.79 o 
  -9   5   3      443.38      637.99     32.88 o 
  -7   5   3      846.42      915.51     26.43 o 
  -5   5   3      840.31      772.87     58.90 o 
  -3   5   3     6056.36     5815.79     87.37 o 
  -1   5   3     1555.82     1896.33     57.00 o 
   1   5   3      417.72      485.48     20.38 o 
   3   5   3     3340.30     3499.17     70.92 o 
   5   5   3      993.24     1029.59     30.76 o 
   7   5   3        2.72       15.23     10.97 o 
   9   5   3      535.68      516.69     24.65 o 
  11   5   3     1731.78     1642.51     44.52 o 
  13   5   3      403.97      383.13     31.81 o 
  15   5   3      746.94      765.10     43.68 o 
  17   5   3     3903.01     4111.56    136.96 o 
  19   5   3        6.34       -7.48     23.68 o 
  21   5   3      169.42      168.80     36.60 o 
  23   5   3        0.20       16.43     29.04 o 
 -28   6   3        0.20       -9.12     54.32 o 
 -26   6   3     2217.96     2181.13    105.59 o 
 -24   6   3       63.03        7.19     24.51 o 
 -22   6   3       34.59       24.25     27.06 o 
 -20   6   3     3909.47     3747.01     98.17 o 
 -18   6   3     2735.15     2661.86     76.60 o 
 -16   6   3      409.65      435.32     32.21 o 
 -14   6   3     1737.33     1822.42     55.25 o 
 -12   6   3      638.93      500.52     28.61 o 
 -10   6   3      866.30      906.89     33.24 o 
  -8   6   3    29596.29    31268.04    425.58 o 
  -6   6   3     7069.08     6469.88    143.93 o 
  -4   6   3      575.10      711.17     31.29 o 
  -2   6   3       92.45      144.20     11.25 o 
   0   6   3     2120.09     1893.61     41.12 o 
   2   6   3     4914.09     4946.58     94.07 o 
   4   6   3     1264.59     1330.35     42.96 o 
   6   6   3     3175.21     3371.70     71.26 o 
   8   6   3     1655.48     1586.37     38.90 o 
  10   6   3      962.14      929.41     44.85 o 
  12   6   3     1241.47     1256.76     51.51 o 
  14   6   3     2272.75     2251.77     70.98 o 
  16   6   3        6.95       20.12     27.80 o 
  18   6   3        1.06       17.05     30.12 o 
  20   6   3     1861.76     2036.06     91.26 o 
  22   6   3      602.75      568.93     75.22 o 
 -27   7   3        0.12       29.96     59.35 o 
 -25   7   3      127.84       94.60     37.14 o 
 -23   7   3      144.83      110.02     36.70 o 
 -21   7   3     4135.20     3553.53    124.53 o 
 -19   7   3      110.69      124.80     57.70 o 
 -17   7   3     2819.42     2660.02     99.40 o 
 -15   7   3     2376.68     2499.96     68.85 o 
 -13   7   3     3411.06     3500.35     83.41 o 
 -11   7   3      536.48      565.21     29.30 o 
  -9   7   3      129.65      113.48     14.62 o 
  -7   7   3     1470.83     1759.87     67.00 o 
  -5   7   3       90.91       41.21     20.56 o 
  -3   7   3     6394.88     6534.29    102.99 o 
  -1   7   3       60.15       49.96     16.92 o 
   1   7   3      477.67      630.94     25.86 o 
   3   7   3      526.26      634.09     32.95 o 
   5   7   3      289.83      294.39     25.89 o 
   7   7   3        4.84       27.46     13.47 o 
   9   7   3     6203.15     6503.39    107.11 o 
  11   7   3     1308.55     1354.29     54.30 o 
  13   7   3       86.71      147.68     35.22 o 
  15   7   3        1.44        2.55     24.67 o 
  17   7   3      886.79      904.75     69.91 o 
  19   7   3        1.73      -15.35     27.99 o 
  21   7   3      229.78      210.02     41.77 o 
  23   7   3       32.75       26.44     33.06 o 
 -26   8   3      524.16      833.37    114.41 o 
 -24   8   3       33.98       33.19     34.01 o 
 -22   8   3       46.18       36.35     29.95 o 
 -20   8   3        0.87       -3.86     25.26 o 
 -18   8   3     2818.98     2830.22    107.60 o 
 -16   8   3       73.59       74.18     28.92 o 
 -14   8   3      764.27      674.45     51.70 o 
 -12   8   3      103.60       90.15     28.03 o 
 -10   8   3     1580.03     1651.05     71.38 o 
  -8   8   3     1556.90     1664.23     69.81 o 
  -6   8   3     5223.40     5067.55    130.50 o 
  -4   8   3     4059.33     4282.46     94.15 o 
  -2   8   3     2908.03     2774.14     49.68 o 
   0   8   3     3690.39     3728.53     69.22 o 
   2   8   3      240.31      276.67     21.05 o 
   4   8   3      408.52      494.98     45.01 o 
   6   8   3      494.78      490.58     36.18 o 
   8   8   3    18519.64    18018.79    241.52 o 
  10   8   3     1364.46     1535.31     58.31 o 
  12   8   3       52.64      103.39     32.84 o 
  14   8   3     1978.45     2152.09     96.74 o 
  16   8   3       88.13      107.04     46.95 o 
  18   8   3       18.07       36.04     35.00 o 
  20   8   3     1367.38     1419.84    126.45 o 
  22   8   3      192.59      108.29     38.09 o 
 -25   9   3       56.33       30.03     60.04 o 
 -23   9   3       33.37        5.32     32.05 o 
 -21   9   3      109.08      155.99     40.03 o 
 -19   9   3      686.18      548.60     55.31 o 
 -17   9   3      189.26      210.99     61.32 o 
 -15   9   3      408.54      422.19     47.79 o 
 -13   9   3     2729.81     2638.66     99.15 o 
 -11   9   3     7398.86     7055.98    194.20 o 
  -9   9   3      124.51      144.91     31.23 o 
  -7   9   3     5497.57     5294.94    139.92 o 
  -5   9   3     1960.84     1799.69     60.87 o 
  -3   9   3        1.38       -1.24     22.81 o 
  -1   9   3     3198.93     3337.45    169.11 o 
   1   9   3     2329.90     2387.84     67.02 o 
   3   9   3       10.22       38.26     15.01 o 
   5   9   3      131.56       85.81     18.41 o 
   7   9   3     2182.50     1917.87    159.15 o 
   9   9   3      163.52      206.26     30.55 o 
  11   9   3     1367.05     1112.84    108.66 o 
  13   9   3     1562.06     1264.84    169.75 o 
  15   9   3      856.91      917.97     74.08 o 
  17   9   3      361.69      454.90     59.97 o 
  19   9   3      167.74      265.12     55.02 o 
 -24  10   3      163.21      156.69     66.36 o 
 -22  10   3        0.96       36.09     34.13 o 
 -20  10   3      162.09      149.38     42.42 o 
 -18  10   3      679.33      722.27     63.39 o 
 -16  10   3      123.30      155.47     41.20 o 
 -14  10   3      320.79      305.82     43.95 o 
 -12  10   3     1445.17     1569.25    106.37 o 
 -10  10   3      171.49      176.07     34.83 o 
  -8  10   3     1069.16      998.91     61.49 o 
  -6  10   3        4.32       -7.75     23.12 o 
  -4  10   3       22.72       13.80     19.60 o 
  -2  10   3     1012.77      966.04     61.25 o 
   0  10   3    15086.44    14932.55    301.18 o 
   2  10   3    11717.24    11359.82    244.59 o 
   4  10   3      543.81      464.64     44.41 o 
   6  10   3     2482.65     2305.48     74.97 o 
   8  10   3       55.57       -3.68     17.98 o 
  10  10   3      108.74       58.94     31.78 o 
  12  10   3      505.68      448.87     76.61 o 
  14  10   3     2046.23     2073.24    101.50 o 
  16  10   3      523.31      646.35    151.26 o 
  18  10   3      110.56      156.55     47.79 o 
 -23  11   3       33.55       25.83     61.88 o 
 -21  11   3      154.33      183.70     48.97 o 
 -19  11   3      421.51      402.02     53.95 o 
 -17  11   3      339.15      321.67     49.82 o 
 -15  11   3      396.58      320.15     72.85 o 
 -13  11   3       28.59       35.64     30.86 o 
 -11  11   3     1302.04     1250.60     88.26 o 
  -9  11   3     8513.89     8590.03    208.67 o 
  -7  11   3      919.84     1001.36     64.04 o 
  -5  11   3     2172.70     2169.81    264.52 o 
  -3  11   3       69.53      107.40     34.45 o 
  -1  11   3      194.68      220.38     40.21 o 
   1  11   3      141.62      140.90     35.26 o 
   3  11   3        5.85       -3.86     25.12 o 
   5  11   3        6.75       -0.08     24.42 o 
   7  11   3      149.94      114.52     57.71 o 
   9  11   3      111.17       18.08     43.32 o 
  11  11   3      252.20      214.48     68.32 o 
  13  11   3      207.40      200.78     66.50 o 
  15  11   3       87.11       28.58     54.13 o 
  17  11   3     1319.07     1420.24    143.22 o 
 -20  12   3      120.36      155.10     68.73 o 
 -18  12   3      264.62      326.33     87.20 o 
 -16  12   3       85.25      136.35     52.64 o 
 -14  12   3      533.59      392.93     51.89 o 
 -12  12   3     1987.43     2105.10     96.90 o 
 -10  12   3      800.84      666.43     58.64 o 
  -8  12   3      846.06      775.18     61.48 o 
  -6  12   3      369.02      273.71     46.40 o 
  -4  12   3     2627.54     2747.90    109.58 o 
  -2  12   3     1276.16     1429.95     87.52 o 
   0  12   3      559.80      506.57     54.25 o 
   2  12   3       41.04       19.36     29.77 o 
   4  12   3      877.95      875.93    234.31 o 
   6  12   3     1208.93     1171.91    117.38 o 
   8  12   3     1098.48     1094.28    116.10 o 
 -17  13   3        1.81       36.66     36.25 o 
 -15  13   3     1346.17     1460.69     90.31 o 
 -13  13   3      234.24      270.78     49.02 o 
 -11  13   3      485.23      462.19     56.31 o 
  -9  13   3      109.46       63.33     48.04 o 
  -7  13   3        5.25        4.78     43.94 o 
  -5  13   3       24.60      -41.97     39.07 o 
  -3  13   3      211.75      176.93     80.04 o 
  -1  13   3       96.22       92.23     42.09 o 
   1  13   3      386.40      433.18     55.34 o 
   3  13   3      172.99      144.17     40.84 o 
   5  13   3      683.28      767.59    105.61 o 
   7  13   3      121.82      224.70     71.12 o 
 -14  14   3      416.96      547.90     94.33 o 
 -12  14   3      802.31      565.50     93.23 o 
 -10  14   3        4.36       11.28     52.52 o 
  -8  14   3       87.09      109.65     56.38 o 
  -6  14   3        2.41       64.00     53.86 o 
  -4  14   3       20.88       23.36     46.94 o 
  -2  14   3      125.25       99.16     42.78 o 
   0  14   3      149.82      172.73     45.90 o 
   2  14   3       28.17       60.19     38.04 o 
   4  14   3       51.07      121.30     61.82 o 
   6  14   3        2.92        7.92     55.31 o 
  -9  15   3      402.26      335.29     88.65 o 
  -7  15   3      454.39      493.84     94.99 o 
  -5  15   3       48.35       44.09     55.82 o 
  -3  15   3     1007.35     1118.49    127.78 o 
  -1  15   3      399.58      418.92     95.74 o 
   1  15   3      234.49      260.01     56.80 o 
   3  15   3      389.00      291.03     84.52 o 
 -32   0   4      129.57      129.83     66.79 o 
 -30   0   4      100.76      209.48     74.81 o 
 -28   0   4      350.31      334.40     74.23 o 
 -26   0   4        0.26        9.31     42.41 o 
 -24   0   4     9189.32     9102.34    314.13 o 
 -22   0   4     2863.19     2664.53    140.66 o 
 -20   0   4      461.63      494.49     64.85 o 
 -18   0   4     1016.36     1212.37     85.91 o 
 -16   0   4     1099.90     1214.13     78.08 o 
 -14   0   4     4661.76     4231.48    150.91 o 
 -12   0   4      968.22      954.88     60.30 o 
 -10   0   4    29215.42    29340.29    689.87 o 
  -8   0   4     2326.43     2532.75     90.87 o 
  -6   0   4   569767.00   547647.25  12150.11 o 
  -4   0   4     4468.97     4310.18    124.57 o 
  -2   0   4      197.06      205.90     15.92 o 
   0   0   4    14153.78    14362.10    240.88 o 
   2   0   4     7045.19     7399.75    134.09 o 
   4   0   4     9770.99     9705.52    264.19 o 
   6   0   4    16677.62    17548.94    442.66 o 
   8   0   4      114.46       78.52     28.89 o 
  10   0   4        0.41      -29.33     19.55 o 
  12   0   4     1045.02     1094.48     77.88 o 
  14   0   4     8345.19     8283.06    195.50 o 
  16   0   4     1440.38     1509.56     75.18 o 
  18   0   4     1784.90     1836.43     87.22 o 
  20   0   4     1076.11     1296.49    187.47 o 
  22   0   4     1228.78     1540.88    145.25 o 
  24   0   4       37.33      -53.36     55.48 o 
 -31   1   4       13.61       -4.53     29.37 o 
 -29   1   4      251.84      228.90     39.61 o 
 -27   1   4       84.10       97.08     38.18 o 
 -25   1   4       80.05       80.35     44.00 o 
 -23   1   4      953.59     1012.52     66.43 o 
 -21   1   4       85.87       76.72     29.85 o 
 -19   1   4     2330.72     2281.12     85.86 o 
 -17   1   4      474.57      529.34     51.49 o 
 -15   1   4      235.28      222.51     27.31 o 
 -13   1   4       25.39       37.86     17.59 o 
 -11   1   4      319.86      399.09     28.66 o 
  -9   1   4       46.71       40.37      8.56 o 
  -7   1   4    62910.61    65324.05    728.46 o 
  -5   1   4   129493.56   131181.44   1446.98 o 
  -3   1   4       95.76       49.02     12.08 o 
  -1   1   4     3445.31     3946.02     56.41 o 
   1   1   4     7155.43     6751.63    105.83 o 
   3   1   4      137.62      123.06     13.70 o 
   5   1   4     3843.03     4164.37    100.64 o 
   7   1   4     3392.23     3519.61     92.97 o 
   9   1   4      244.47      232.99     27.33 o 
  11   1   4      813.73      907.81     42.48 o 
  13   1   4     1300.61     1308.31     76.59 o 
  15   1   4       24.81       33.27     18.29 o 
  17   1   4     1731.13     1803.44     62.25 o 
  19   1   4      235.61      287.55     33.89 o 
  21   1   4        1.09       -3.03     26.18 o 
  23   1   4        7.06        4.49     39.47 o 
 -30   2   4      452.15      411.90     49.15 o 
 -28   2   4     1195.84     1157.46     65.20 o 
 -26   2   4     1035.86      932.85     60.52 o 
 -24   2   4      243.19      260.25     59.26 o 
 -22   2   4     1106.92     1058.48     52.63 o 
 -20   2   4     1399.44     1319.98     54.85 o 
 -18   2   4     1298.46     1217.57     49.32 o 
 -16   2   4     1154.62     1093.00     43.51 o 
 -14   2   4     2374.54     2372.01     61.35 o 
 -12   2   4     2993.12     2807.77     64.03 o 
 -10   2   4     1279.84     1088.38     26.09 o 
  -8   2   4      141.36      123.47     17.27 o 
  -6   2   4     9726.00    10109.33    172.63 o 
  -4   2   4     1010.38      884.19     28.65 o 
  -2   2   4     3364.65     3143.68     72.46 o 
   0   2   4     9647.11     9360.14    166.29 o 
   2   2   4        0.18       21.19     10.83 o 
   4   2   4     3049.47     2990.07     67.10 o 
   6   2   4     9199.83    10096.76    243.99 o 
   8   2   4      526.71      556.84     22.10 o 
  10   2   4     3115.50     3185.96     61.32 o 
  12   2   4     3743.27     3375.07     67.37 o 
  14   2   4      576.23      542.86     52.21 o 
  16   2   4        0.03      -18.52     15.69 o 
  18   2   4     1625.74     1715.57     67.92 o 
  20   2   4      322.30      256.25     39.65 o 
  22   2   4     1013.82      972.99     66.48 o 
  24   2   4      553.69      596.02    107.10 o 
 -31   3   4        3.45       13.92     31.43 o 
 -29   3   4       38.69       79.55     34.30 o 
 -27   3   4     1392.75     1458.76     70.30 o 
 -25   3   4     5602.84     5556.17    133.82 o 
 -23   3   4      374.89      345.39     36.52 o 
 -21   3   4     2625.44     2452.50     76.34 o 
 -19   3   4      318.01      333.47     31.34 o 
 -17   3   4     1416.80     1485.56     52.64 o 
 -15   3   4     2813.58     2804.38     83.70 o 
 -13   3   4    11148.70    11014.92    174.89 o 
 -11   3   4      157.64      155.58     18.01 o 
  -9   3   4     1578.55     1617.76     32.29 o 
  -7   3   4     2939.45     3033.55     48.20 o 
  -5   3   4    10046.34     9315.22    474.44 o 
  -3   3   4     6773.76     6603.73    107.72 o 
  -1   3   4     8563.97     8766.55    165.82 o 
   1   3   4    16117.01    16940.73    294.80 o 
   3   3   4      312.02      212.02     11.31 o 
   5   3   4      101.12      164.40     10.07 o 
   7   3   4     7319.93     7571.34    138.17 o 
   9   3   4     1244.32     1215.29     33.40 o 
  11   3   4      890.60      934.58     32.34 o 
  13   3   4     6473.07     6116.29    126.37 o 
  15   3   4     9464.75     8924.37    169.44 o 
  17   3   4      308.66      306.22     34.00 o 
  19   3   4     1121.15      975.15     59.57 o 
  21   3   4        0.90        5.41     29.73 o 
  23   3   4      385.53      266.38     45.82 o 
 -30   4   4      757.29      648.90     56.10 o 
 -28   4   4      111.25      129.85     35.00 o 
 -26   4   4      957.90     1052.42     60.26 o 
 -24   4   4     1753.52     1719.83     87.93 o 
 -22   4   4        0.49       26.22     21.39 o 
 -20   4   4     2092.82     2120.33     69.87 o 
 -18   4   4     1526.54     1580.76     57.00 o 
 -16   4   4     5912.53     5886.81    117.31 o 
 -14   4   4     5740.34     5812.00    150.57 o 
 -12   4   4       10.80       18.73     12.41 o 
 -10   4   4       53.88      142.99     11.17 o 
  -8   4   4      473.13      292.56     14.88 o 
  -6   4   4       38.71       33.69     11.62 o 
  -4   4   4     4336.76     4658.19     85.40 o 
  -2   4   4       94.15       48.93     10.43 o 
   0   4   4     1058.27      997.23     37.43 o 
   2   4   4     1506.63     1827.73     64.07 o 
   4   4   4     2158.64     1993.90     36.96 o 
   6   4   4      115.27       77.68     13.02 o 
   8   4   4     1445.55     1421.23     36.28 o 
  10   4   4     2830.73     2802.51     74.57 o 
  12   4   4     2911.57     2861.69     79.13 o 
  14   4   4    13638.96    12794.17    219.13 o 
  16   4   4     1560.77     1319.98     58.62 o 
  18   4   4      859.47      818.53     76.31 o 
  20   4   4      410.30      399.85     46.81 o 
  22   4   4      284.81      329.32     48.85 o 
 -29   5   4        0.06       21.55     35.63 o 
 -27   5   4     7949.15     7650.57    171.84 o 
 -25   5   4     1319.28     1215.33     62.56 o 
 -23   5   4        3.71      -32.36     21.58 o 
 -21   5   4     1811.78     1791.37     71.05 o 
 -19   5   4     1353.13     1357.87     55.42 o 
 -17   5   4     6925.49     6779.23    131.51 o 
 -15   5   4      226.19      194.16     23.38 o 
 -13   5   4      721.98      625.01     39.36 o 
 -11   5   4     3495.53     3479.52     83.27 o 
  -9   5   4     1354.41     1450.50     30.91 o 
  -7   5   4      843.86      946.67     34.17 o 
  -5   5   4       56.09       25.44     12.99 o 
  -3   5   4    17681.88    19307.87    512.07 o 
  -1   5   4       82.54      116.53     14.36 o 
   1   5   4    10476.04    11108.23    145.20 o 
   3   5   4        2.07        4.18      7.11 o 
   5   5   4      777.52      828.44     25.16 o 
   7   5   4     3981.02     3834.69     62.09 o 
   9   5   4     4528.46     4557.77     79.48 o 
  11   5   4     1454.32     1316.66     53.43 o 
  13   5   4      836.28      790.74     43.98 o 
  15   5   4     1135.18     1068.67     52.18 o 
  17   5   4      231.32      234.82     57.68 o 
  19   5   4        3.79       26.38     44.89 o 
  21   5   4      672.80      760.12     65.17 o 
  23   5   4     1768.75     1884.21     89.78 o 
 -28   6   4       33.03        8.36     35.28 o 
 -26   6   4       29.45       21.48     33.26 o 
 -24   6   4     1008.22     1001.12     72.02 o 
 -22   6   4     1321.87     1266.58     77.00 o 
 -20   6   4     1085.39     1036.77     82.94 o 
 -18   6   4       53.10       59.84     21.25 o 
 -16   6   4      127.64      147.74     22.48 o 
 -14   6   4       27.93       -7.36     32.60 o 
 -12   6   4      936.10      995.66     39.04 o 
 -10   6   4      945.83     1112.23     32.44 o 
  -8   6   4     7191.47     7280.49    151.24 o 
  -6   6   4       28.69       30.16     11.61 o 
  -4   6   4     1751.87     1941.88     73.53 o 
  -2   6   4     1129.57     1313.24     35.75 o 
   0   6   4      117.19      178.10     14.89 o 
   2   6   4       82.49      102.88     14.89 o 
   4   6   4     2223.28     2046.01     80.82 o 
   6   6   4     2217.67     2172.96     50.00 o 
   8   6   4     5164.58     5213.29     80.37 o 
  10   6   4     4481.94     4413.29    102.19 o 
  12   6   4     1270.28     1234.87     53.48 o 
  14   6   4      357.03      366.74     35.56 o 
  16   6   4      471.13      438.03     82.80 o 
  18   6   4      638.25      673.78     65.98 o 
  20   6   4     1856.49     2182.14     90.40 o 
  22   6   4       80.35       41.74     32.92 o 
 -29   7   4       63.81      134.03     76.84 o 
 -27   7   4      311.99      176.61     43.94 o 
 -25   7   4     1235.37     1291.07     83.42 o 
 -23   7   4      777.91      877.31     67.03 o 
 -21   7   4     6075.90     5920.08    169.34 o 
 -19   7   4       87.97      102.89     34.30 o 
 -17   7   4      359.45      283.69     40.07 o 
 -15   7   4      703.23      584.17     48.20 o 
 -13   7   4     4911.33     4713.71    131.70 o 
 -11   7   4     2630.21     2506.28     88.99 o 
  -9   7   4      247.01      284.84     33.44 o 
  -7   7   4     3024.47     3384.68     99.80 o 
  -5   7   4    27396.23    27978.64    461.14 o 
  -3   7   4      281.44      387.17     28.28 o 
  -1   7   4     3199.75     3375.20     61.15 o 
   1   7   4      871.82      811.77     47.45 o 
   3   7   4     3264.88     3408.76     66.24 o 
   5   7   4      173.97      204.79     25.00 o 
   7   7   4     6366.60     6368.24    105.77 o 
   9   7   4     1047.12     1075.44     91.73 o 
  11   7   4      134.27      108.56     27.71 o 
  13   7   4       32.25       26.98     45.81 o 
  15   7   4      996.59      927.20     70.06 o 
  17   7   4     1804.34     1973.56    134.68 o 
  19   7   4      123.36      210.61     48.32 o 
  21   7   4       10.06       -6.59     30.77 o 
 -26   8   4       29.04       19.27     34.49 o 
 -24   8   4      111.10      119.18     39.33 o 
 -22   8   4      270.92      207.92     62.00 o 
 -20   8   4      760.91      646.96     60.56 o 
 -18   8   4     2082.78     2035.68    115.43 o 
 -16   8   4      198.72      246.10     39.82 o 
 -14   8   4      130.90      109.96     31.46 o 
 -12   8   4     1537.90     1317.87     68.22 o 
 -10   8   4     4490.28     4428.26    126.51 o 
  -8   8   4      731.15      806.20    114.72 o 
  -6   8   4     1220.51     1347.02     64.49 o 
  -4   8   4     6909.17     7159.63    134.56 o 
  -2   8   4       38.21       26.44     16.23 o 
   0   8   4      110.61       92.07     14.77 o 
   2   8   4        0.00       -5.09     10.97 o 
   4   8   4      283.66      321.26     23.86 o 
   6   8   4     1122.88     1107.64     47.26 o 
   8   8   4      873.50     1088.96     85.40 o 
  10   8   4       47.71       56.03     23.28 o 
  12   8   4     1689.10     1495.27     79.98 o 
  14   8   4       50.11       74.13     34.43 o 
  16   8   4      146.75      166.23     42.69 o 
  18   8   4       93.75       77.86     40.90 o 
  20   8   4       17.03       39.55     56.38 o 
 -25   9   4      601.66      606.84     66.14 o 
 -23   9   4      289.04      307.39     50.90 o 
 -21   9   4       54.12       68.19     32.74 o 
 -19   9   4     6353.17     6205.87    178.53 o 
 -17   9   4      597.78      547.12     53.61 o 
 -15   9   4     2152.87     2025.99     90.26 o 
 -13   9   4      593.48      582.16     52.53 o 
 -11   9   4    11786.99    11794.95    254.77 o 
  -9   9   4     3617.40     3476.79    191.81 o 
  -7   9   4     6889.56     7290.14    177.17 o 
  -5   9   4      482.65      472.33     43.79 o 
  -3   9   4       17.95       -1.70     17.00 o 
  -1   9   4     5473.55     5214.83    115.87 o 
   1   9   4     6348.33     5995.02    123.92 o 
   3   9   4      523.59      369.82     76.82 o 
   5   9   4      114.58      159.59     21.12 o 
   7   9   4      350.59      307.12     58.23 o 
   9   9   4     3192.91     3251.81    136.31 o 
  11   9   4     1408.00     1249.32     74.64 o 
  13   9   4      365.08      300.83     47.64 o 
  15   9   4     1283.99     1247.98     96.45 o 
  17   9   4        7.17       42.10     44.43 o 
  19   9   4      368.77      385.36     60.82 o 
 -24  10   4       10.26       59.48     38.70 o 
 -22  10   4     1293.84     1307.26    121.29 o 
 -20  10   4        0.82        0.55     28.22 o 
 -18  10   4      630.98      633.19     61.34 o 
 -16  10   4       12.66       -6.79     41.67 o 
 -14  10   4       81.80       35.43     28.71 o 
 -12  10   4     2895.98     2986.73    109.60 o 
 -10  10   4      939.21      923.99     63.06 o 
  -8  10   4     1266.29     1120.73     66.22 o 
  -6  10   4      531.88      496.23     83.87 o 
  -4  10   4      129.96      210.16     36.62 o 
  -2  10   4     3044.53     3209.51    108.06 o 
   0  10   4     6118.62     6003.92    128.96 o 
   2  10   4       87.11      104.46     24.40 o 
   4  10   4      956.56      833.68     63.45 o 
   6  10   4       19.84       34.12     31.16 o 
   8  10   4      244.64      153.57     40.00 o 
  10  10   4      301.90      208.08     63.38 o 
  12  10   4      197.81      324.42     76.02 o 
  14  10   4        2.02      -41.92     27.95 o 
  16  10   4      104.34      152.21     46.17 o 
  18  10   4      573.95      624.52     71.87 o 
 -23  11   4      275.21      359.38     59.09 o 
 -21  11   4        2.97        9.68     33.34 o 
 -19  11   4      775.80      885.29     72.81 o 
 -17  11   4     2492.50     2871.87    118.22 o 
 -15  11   4       63.50       38.63     31.01 o 
 -13  11   4     3268.04     3189.36    119.00 o 
 -11  11   4      110.64      151.52     38.15 o 
  -9  11   4      624.79      652.57     64.97 o 
  -7  11   4     1271.80     1268.48     71.55 o 
  -5  11   4       47.29       44.28     30.89 o 
  -3  11   4      418.22      401.05     46.74 o 
  -1  11   4     6930.57     6996.65    235.08 o 
   1  11   4       99.99       33.32     27.12 o 
   3  11   4       66.02       89.69     26.73 o 
   5  11   4      363.63      358.33     51.78 o 
   7  11   4      683.01      756.72     67.60 o 
   9  11   4     1701.63     1491.64    130.24 o 
  11  11   4       20.78       -0.89     43.51 o 
  13  11   4       20.73        5.71     49.94 o 
  15  11   4      666.59     1013.72    125.09 o 
 -20  12   4       62.39       71.74     41.55 o 
 -18  12   4      400.61      387.71     56.47 o 
 -16  12   4      541.50      541.13     60.92 o 
 -14  12   4       72.28      101.08     39.66 o 
 -12  12   4     2267.37     2360.16    103.83 o 
 -10  12   4       47.62       28.13     31.61 o 
  -8  12   4      382.33      401.82     95.63 o 
  -6  12   4      215.45      280.90     43.85 o 
  -4  12   4      143.77       92.96     50.47 o 
  -2  12   4     2015.37     2069.90     95.61 o 
   0  12   4     2121.99     2268.11     98.93 o 
   2  12   4       15.46       37.01     30.90 o 
   4  12   4       10.57       51.05     50.28 o 
   6  12   4       26.39       98.80     55.92 o 
   8  12   4       50.33       44.81     39.15 o 
  10  12   4       45.46      -27.69     44.13 o 
  12  12   4      835.31     1140.40    129.90 o 
  14  12   4      153.14      138.79     75.46 o 
 -17  13   4      328.21      391.23     82.81 o 
 -15  13   4       43.88      -32.88     52.27 o 
 -13  13   4       55.05       77.10     38.57 o 
 -11  13   4     2151.27     2355.66    107.53 o 
  -9  13   4     1605.87     1699.34     90.15 o 
  -7  13   4      400.21      377.34     87.26 o 
  -5  13   4       45.52       57.07     53.28 o 
  -3  13   4       16.45      -22.76     39.51 o 
  -1  13   4       26.08       37.57     33.97 o 
   1  13   4      541.18      668.01    127.41 o 
   3  13   4      402.53      438.13     86.26 o 
   5  13   4      357.03      312.55     77.35 o 
   7  13   4        5.52      -25.14     49.75 o 
 -14  14   4        3.51       14.26     50.51 o 
 -12  14   4       16.20       56.97     53.99 o 
 -10  14   4      428.33      634.57     97.75 o 
  -8  14   4     1031.61      919.24    111.40 o 
  -6  14   4       20.50       15.16     48.56 o 
  -4  14   4      352.50      360.22     85.06 o 
  -2  14   4      126.64      128.23     64.48 o 
   0  14   4      725.46      674.91    105.01 o 
   2  14   4       60.15        6.15     57.24 o 
   4  14   4      367.88      353.18     89.43 o 
   6  14   4     1624.82     2022.39    166.98 o 
  -9  15   4      219.51      191.43     79.20 o 
  -7  15   4       60.95       20.50     57.10 o 
  -5  15   4      330.34      454.24     94.42 o 
  -3  15   4        2.00       28.70     60.84 o 
  -1  15   4      108.32      180.08     74.91 o 
   1  15   4       16.59       -2.46     54.22 o 
 -31   1   5      172.37      192.54     40.19 o 
 -29   1   5       78.28       57.69     40.96 o 
 -27   1   5       58.26       75.12     28.96 o 
 -25   1   5     1806.33     1783.58     88.41 o 
 -23   1   5       91.87      155.87     35.96 o 
 -21   1   5      528.57      421.08     42.84 o 
 -19   1   5     3903.06     3726.68    110.07 o 
 -17   1   5     1533.37     1475.50     62.40 o 
 -15   1   5      278.33      197.05     26.60 o 
 -13   1   5    11760.03    11558.35    220.70 o 
 -11   1   5     2251.14     2099.39     42.14 o 
  -9   1   5     8939.83     9209.97    121.35 o 
  -7   1   5    58503.95    57053.03    641.05 o 
  -5   1   5     1772.97     1566.53     39.56 o 
  -3   1   5     1316.91     1229.62     27.97 o 
  -1   1   5     1133.76      978.77     33.03 o 
   1   1   5    12665.98    12350.36    180.99 o 
   3   1   5    14716.90    15741.82    226.59 o 
   5   1   5      639.87      696.89     40.41 o 
   7   1   5     3636.42     3347.86     95.60 o 
   9   1   5     1173.07     1098.80     54.59 o 
  11   1   5     2516.40     2502.56    107.46 o 
  13   1   5     1124.50     1099.51     62.25 o 
  15   1   5        3.09      -13.11     26.59 o 
  17   1   5      440.82      420.13     35.31 o 
  19   1   5      174.05      162.86     29.35 o 
  21   1   5     5578.81     5772.41    151.07 o 
  23   1   5      510.40      710.86     82.41 o 
 -32   2   5       11.93       24.04     32.38 o 
 -30   2   5      168.65      202.36     39.58 o 
 -28   2   5       18.12       23.65     26.69 o 
 -26   2   5     4248.69     4132.79    113.43 o 
 -24   2   5      246.91      283.53     44.60 o 
 -22   2   5     2722.88     2680.19     81.71 o 
 -20   2   5      394.38      412.67     34.48 o 
 -18   2   5      750.26      889.57     42.62 o 
 -16   2   5       24.43      -12.50     14.62 o 
 -14   2   5      707.06      798.37     23.69 o 
 -12   2   5      180.90      183.34     12.99 o 
 -10   2   5     1014.62     1151.02     30.64 o 
  -8   2   5        7.00        3.14      8.02 o 
  -6   2   5       42.55       68.61     13.02 o 
  -4   2   5      853.94      779.55     30.53 o 
  -2   2   5        1.37        4.06     12.07 o 
   0   2   5     2485.91     2688.00     58.22 o 
   2   2   5     4467.72     4657.40     86.40 o 
   4   2   5     6000.87     6008.15    106.58 o 
   6   2   5     2013.45     2198.69     73.73 o 
   8   2   5     1932.32     2146.21     90.22 o 
  10   2   5     4489.42     4454.22    100.99 o 
  12   2   5      355.01      340.41     37.70 o 
  14   2   5     1676.29     1776.49     65.03 o 
  16   2   5     2318.00     2000.59     71.59 o 
  18   2   5      262.71      259.20     31.89 o 
  20   2   5       49.48       26.28     28.45 o 
  22   2   5       57.69       64.17     45.50 o 
 -31   3   5       16.77       -7.74     28.71 o 
 -29   3   5       66.76       29.51     27.53 o 
 -27   3   5     2302.28     2319.84     84.91 o 
 -25   3   5      670.92      635.47     79.34 o 
 -23   3   5      251.26      256.22     33.23 o 
 -21   3   5     3946.20     3918.19     98.58 o 
 -19   3   5     1339.89     1225.30     50.69 o 
 -17   3   5       38.15       31.10     18.13 o 
 -15   3   5     2285.91     2163.73     59.87 o 
 -13   3   5      649.05      529.06     42.68 o 
 -11   3   5      311.32      327.96     16.26 o 
  -9   3   5     1624.74     1765.17     37.82 o 
  -7   3   5    16722.97    16191.68    288.77 o 
  -5   3   5     5950.15     6049.96    103.65 o 
  -3   3   5        8.91       10.42     13.53 o 
  -1   3   5     1654.18     1414.27     53.74 o 
   1   3   5      153.52      236.06     38.54 o 
   3   3   5     5468.90     5771.08    105.51 o 
   5   3   5      394.47      284.98     23.28 o 
   7   3   5     3732.25     3415.11     81.45 o 
   9   3   5       87.64       96.13     20.98 o 
  11   3   5      151.61      171.15     26.77 o 
  13   3   5      107.80       76.50     23.65 o 
  15   3   5      739.31      989.13     57.49 o 
  17   3   5      394.33      344.25     44.30 o 
  19   3   5     2584.77     2550.28     94.64 o 
  21   3   5      364.21      471.34     52.56 o 
  23   3   5        1.29      -35.31     47.35 o 
 -30   4   5        2.82       13.91     29.35 o 
 -28   4   5     1337.46     1372.33     70.29 o 
 -26   4   5       75.10       70.73     28.42 o 
 -24   4   5      332.03      369.72     38.43 o 
 -22   4   5      986.43      935.67     87.50 o 
 -20   4   5      347.52      399.71     33.98 o 
 -18   4   5     1149.72     1107.01     97.03 o 
 -16   4   5     1228.30     1326.78     50.70 o 
 -14   4   5      599.21      639.72     39.05 o 
 -12   4   5        0.22       -3.89     11.48 o 
 -10   4   5     9214.27     9361.23    123.87 o 
  -8   4   5      971.38     1023.45     34.78 o 
  -6   4   5    11098.69    10947.72    215.45 o 
  -4   4   5      938.65      916.66     36.77 o 
  -2   4   5     2584.45     2547.53     73.11 o 
   0   4   5      695.29      741.63     59.68 o 
   2   4   5     8672.04     9424.17    133.14 o 
   4   4   5     3093.11     2988.11     61.10 o 
   6   4   5       85.22      105.97     16.70 o 
   8   4   5     2287.00     2434.65     68.88 o 
  10   4   5     2120.52     1894.99     63.27 o 
  12   4   5        2.04       -8.20     18.08 o 
  14   4   5       19.59       11.54     19.57 o 
  16   4   5      755.03      811.21     49.91 o 
  18   4   5     1890.15     1770.52     94.46 o 
  20   4   5        0.38      -12.85     28.49 o 
  22   4   5      606.21      683.16     62.97 o 
 -31   5   5       14.45       46.18     40.97 o 
 -29   5   5      352.03      406.45     60.96 o 
 -27   5   5      933.08      922.62     74.47 o 
 -25   5   5      334.90      309.45     54.40 o 
 -23   5   5     4324.96     4280.53    109.92 o 
 -21   5   5       71.78       55.00     22.68 o 
 -19   5   5       38.95       21.77     18.65 o 
 -17   5   5       22.55       40.11     18.30 o 
 -15   5   5     1125.90     1158.21     55.47 o 
 -13   5   5     2502.52     2542.68     61.24 o 
 -11   5   5     3420.77     3640.91     59.65 o 
  -9   5   5     1027.74      997.28     51.17 o 
  -7   5   5     2608.02     2556.07     79.80 o 
  -5   5   5     4434.63     4610.92     90.54 o 
  -3   5   5     2996.98     3346.17     65.10 o 
  -1   5   5    11644.47    12078.55    227.77 o 
   1   5   5     6593.09     6858.56    207.17 o 
   3   5   5      457.23      473.78     30.19 o 
   5   5   5      808.64      781.05     24.08 o 
   7   5   5      159.57      154.29     20.34 o 
   9   5   5      453.25      472.25     46.97 o 
  11   5   5        1.76      -25.21     16.81 o 
  13   5   5     3616.55     3625.75     97.43 o 
  15   5   5       46.58       63.89     24.11 o 
  17   5   5        0.16       21.86     33.05 o 
  19   5   5        0.27       49.79     35.15 o 
  21   5   5      696.02      725.00     69.76 o 
 -30   6   5      166.37      283.60     69.94 o 
 -28   6   5     1070.52     1093.09     83.93 o 
 -26   6   5        0.74       -8.44     30.98 o 
 -24   6   5     2383.42     2215.44    102.46 o 
 -22   6   5      445.70      433.54     59.37 o 
 -20   6   5      902.87      874.47     62.77 o 
 -18   6   5     3156.17     3160.49    110.21 o 
 -16   6   5      282.59      215.22     34.76 o 
 -14   6   5        1.86        7.65     12.90 o 
 -12   6   5       43.54       66.50     37.42 o 
 -10   6   5     6111.20     6230.56    144.01 o 
  -8   6   5     2997.54     3031.26     75.28 o 
  -6   6   5      205.08      181.74     20.74 o 
  -4   6   5      796.10     1093.42     41.12 o 
  -2   6   5     6855.28     6641.83    162.39 o 
   0   6   5      175.81      198.87     19.67 o 
   2   6   5      401.72      308.68     19.18 o 
   4   6   5      582.50      629.39     30.26 o 
   6   6   5      989.99      981.29     38.70 o 
   8   6   5     1241.26     1242.28     44.33 o 
  10   6   5     4912.19     4879.30    112.40 o 
  12   6   5      121.03      112.17     26.18 o 
  14   6   5       26.17       38.27     22.50 o 
  16   6   5      736.97      733.82     65.94 o 
  18   6   5      365.28      392.47     61.74 o 
  20   6   5       54.95      128.59     38.32 o 
 -29   7   5       79.59       45.34     39.92 o 
 -27   7   5      198.57      201.27     48.24 o 
 -25   7   5        7.82       -1.92     34.49 o 
 -23   7   5      338.45      380.42     52.85 o 
 -21   7   5       13.72       10.97     26.51 o 
 -19   7   5     2712.32     2704.10    105.18 o 
 -17   7   5     3846.99     3925.76    126.02 o 
 -15   7   5      447.35      482.49     45.88 o 
 -13   7   5     7975.65     7585.71    183.11 o 
 -11   7   5       93.83       96.08     27.15 o 
  -9   7   5      120.56      153.04     20.69 o 
  -7   7   5       96.89       82.47     17.90 o 
  -5   7   5     1525.53     1617.18     81.22 o 
  -3   7   5      141.80      195.49     25.54 o 
  -1   7   5     1705.13     1749.27     48.60 o 
   1   7   5      147.99      179.37     17.30 o 
   3   7   5     3032.13     3282.82     73.48 o 
   5   7   5      290.07      339.65     41.01 o 
   7   7   5      722.17      719.36     62.57 o 
   9   7   5        5.62      -24.58     17.17 o 
  11   7   5      327.87      366.96     35.44 o 
  13   7   5       38.33       67.96     32.21 o 
  15   7   5      185.14      219.38     45.69 o 
  17   7   5      621.16      769.79     72.29 o 
  19   7   5      363.12      486.23     66.37 o 
 -28   8   5       36.45       28.23     37.79 o 
 -26   8   5      331.91      297.30     54.35 o 
 -24   8   5     1929.52     1908.31    207.42 o 
 -22   8   5      563.10      566.94     59.60 o 
 -20   8   5      863.48      699.41     76.05 o 
 -18   8   5      539.06      487.80     50.82 o 
 -16   8   5      918.31      865.43     61.60 o 
 -14   8   5       29.58      -12.11     22.38 o 
 -12   8   5     6229.18     5910.16    238.42 o 
 -10   8   5      204.37      220.80     34.89 o 
  -8   8   5      831.23      791.90     61.54 o 
  -6   8   5      259.78      310.35     28.10 o 
  -4   8   5     5909.57     5965.17    148.08 o 
  -2   8   5      868.05      813.16     81.35 o 
   0   8   5     2517.26     2544.40     69.42 o 
   2   8   5     1553.24     1576.95     44.28 o 
   4   8   5      562.16      505.56     46.78 o 
   6   8   5      528.07      463.52     50.87 o 
   8   8   5     1887.05     1834.70     66.67 o 
  10   8   5      484.01      592.18     42.69 o 
  12   8   5      359.82      325.71     47.86 o 
  14   8   5      464.30      478.22     57.07 o 
  16   8   5     2239.20     2579.26    117.93 o 
  18   8   5     1647.94     2076.59    109.94 o 
 -27   9   5        2.03       15.76     36.94 o 
 -25   9   5       50.03       32.94     35.69 o 
 -23   9   5       76.32      114.31     40.29 o 
 -21   9   5     1344.16     1244.29     82.50 o 
 -19   9   5     1065.67      989.05     70.80 o 
 -17   9   5      972.12      931.16     67.24 o 
 -15   9   5      334.83      316.85     44.61 o 
 -13   9   5       85.06       86.08     66.67 o 
 -11   9   5     1247.86     1108.38     96.68 o 
  -9   9   5     1598.58     1568.09     75.60 o 
  -7   9   5     2765.56     2578.85    117.73 o 
  -5   9   5       42.37       30.11     20.21 o 
  -3   9   5       52.22       35.89     26.16 o 
  -1   9   5       76.04       26.33     24.45 o 
   1   9   5      231.98      284.12     29.92 o 
   3   9   5      414.13      437.01     70.44 o 
   5   9   5     1895.19     1951.71     89.64 o 
   7   9   5       32.29       33.30     40.18 o 
   9   9   5     3544.34     3260.89     92.94 o 
  11   9   5       47.35       63.06     33.22 o 
  13   9   5      170.31      220.60     82.34 o 
  15   9   5      909.63      966.41     90.47 o 
  17   9   5        1.08       18.77     36.72 o 
 -24  10   5        6.60       20.04     49.60 o 
 -22  10   5       21.70       28.40     32.87 o 
 -20  10   5      661.86      750.00     67.27 o 
 -18  10   5      773.16      828.04     68.27 o 
 -16  10   5     1949.22     1993.46    116.90 o 
 -14  10   5      273.18      274.04     45.15 o 
 -12  10   5        0.71       -3.18     24.98 o 
 -10  10   5     1989.95     1799.00     84.51 o 
  -8  10   5      293.59      272.92     41.78 o 
  -6  10   5      556.66      575.61     52.14 o 
  -4  10   5     6302.70     6430.32    168.11 o 
  -2  10   5       38.95       58.66     28.76 o 
   0  10   5       29.25       19.69     19.89 o 
   2  10   5       31.82       15.17     26.76 o 
   4  10   5     4001.63     3970.18    134.17 o 
   6  10   5      398.77      411.19     58.04 o 
   8  10   5      381.98      350.02     51.73 o 
  10  10   5      664.17      720.54     98.15 o 
  12  10   5     1028.28     1205.23    122.38 o 
  14  10   5      324.37      346.62     83.55 o 
  16  10   5     1229.37     1465.13    142.68 o 
 -23  11   5      172.15       38.36     68.23 o 
 -21  11   5        2.00      -41.11     31.88 o 
 -19  11   5      232.00      324.00    101.72 o 
 -17  11   5       10.27       25.22     31.36 o 
 -15  11   5      338.75      320.96     49.18 o 
 -13  11   5      756.45      709.62     61.90 o 
 -11  11   5       79.11      118.41     35.69 o 
  -9  11   5      146.50       98.81     34.30 o 
  -7  11   5     1563.52     1449.50     77.87 o 
  -5  11   5      343.89      261.32     64.12 o 
  -3  11   5      829.99      879.19     95.27 o 
  -1  11   5      307.40      259.68     61.20 o 
   1  11   5       69.90       46.48     31.36 o 
   3  11   5      159.73      129.86     40.22 o 
   5  11   5      397.72      305.37     50.05 o 
   7  11   5      120.27      124.19     41.88 o 
   9  11   5      805.43      919.58    109.90 o 
  11  11   5        2.71      -18.25     43.07 o 
  13  11   5      113.42      236.28     75.77 o 
 -20  12   5      772.97      708.08     72.84 o 
 -18  12   5        2.62      -24.51     30.01 o 
 -16  12   5       22.63       27.18     35.86 o 
 -14  12   5      136.09      118.86     40.54 o 
 -12  12   5      461.65      445.36     95.65 o 
 -10  12   5        6.77       -8.93     29.56 o 
  -8  12   5       10.52      -23.94     26.42 o 
  -6  12   5        0.29      -31.18     34.74 o 
  -4  12   5        0.22      -19.92     40.92 o 
  -2  12   5     4560.06     4056.73    204.37 o 
   0  12   5     1144.69     1211.93    117.13 o 
   2  12   5      224.90      156.33     65.94 o 
   4  12   5     1120.11     1227.34    204.43 o 
   6  12   5      118.73       62.48     36.30 o 
   8  12   5       76.56      148.52     45.85 o 
  10  12   5       54.50       77.44     58.43 o 
  12  12   5      898.86      844.82    120.58 o 
 -17  13   5      106.97       84.51     43.54 o 
 -15  13   5      106.24       95.50     41.34 o 
 -13  13   5      800.20      794.56     77.97 o 
 -11  13   5      237.86      279.53     50.60 o 
  -9  13   5      305.56      374.20     52.93 o 
  -7  13   5        7.57      -28.20     43.01 o 
  -5  13   5       12.66       14.47     45.81 o 
  -3  13   5      514.93      441.13     84.60 o 
  -1  13   5     1328.47     1335.52    128.59 o 
   1  13   5       47.79       28.30     49.88 o 
   3  13   5      139.80      218.22     74.05 o 
   5  13   5      970.58      887.81    113.15 o 
   7  13   5      938.84     1039.62    122.68 o 
 -14  14   5      213.90      143.43     46.87 o 
 -12  14   5      138.98       96.11     60.36 o 
 -10  14   5        2.84       -5.45     49.13 o 
  -8  14   5       16.08      -54.10     47.69 o 
  -6  14   5        7.52       -0.19     50.61 o 
  -4  14   5      856.40      695.67    104.93 o 
  -2  14   5      184.90      196.82     76.30 o 
   0  14   5      462.07      410.39     93.75 o 
   2  14   5        2.61      -66.36     44.24 o 
   4  14   5      667.97      644.73    109.35 o 
   6  14   5       62.00      -71.34     47.56 o 
  -7  15   5       29.77       54.76     63.02 o 
  -5  15   5      991.76     1067.60    129.63 o 
  -3  15   5        7.02       60.23     63.49 o 
  -1  15   5      160.87      315.74     89.45 o 
 -32   0   6      637.12      623.28     69.58 o 
 -30   0   6      148.91      226.96     70.53 o 
 -28   0   6     9508.37     8989.69    325.74 o 
 -26   0   6     5006.54     5245.57    221.81 o 
 -24   0   6     1678.87     1765.62    117.50 o 
 -22   0   6      735.93      739.14     77.95 o 
 -20   0   6     4287.81     4150.36    170.27 o 
 -18   0   6     8326.50     8090.29    256.63 o 
 -16   0   6     1178.28     1184.96     75.62 o 
 -14   0   6     1723.63     1599.60     84.78 o 
 -12   0   6       23.58       57.29     26.49 o 
 -10   0   6      271.53      303.44     36.20 o 
  -8   0   6     2219.57     2127.48     53.12 o 
  -6   0   6      368.68      271.77     23.22 o 
  -4   0   6       47.72        1.95     12.38 o 
  -2   0   6     2895.48     2723.02     67.02 o 
   0   0   6     2461.49     2806.79    159.01 o 
   2   0   6    34043.40    34581.93   1024.79 o 
   4   0   6    17924.52    19935.47    509.75 o 
   6   0   6    12129.47    12970.05    361.50 o 
   8   0   6     1793.57     1554.83     95.57 o 
  10   0   6     2973.23     3245.20    147.64 o 
  12   0   6     1383.91     1100.34     86.91 o 
  14   0   6     6141.00     6312.57    235.71 o 
  16   0   6       12.73        4.96     27.18 o 
  18   0   6      837.76      919.65     72.14 o 
  20   0   6       16.36        2.75     33.27 o 
  22   0   6     1323.94     1207.91    140.53 o 
 -31   1   6       22.54       34.31     31.05 o 
 -29   1   6     1626.73     1683.11     76.36 o 
 -27   1   6       12.47       29.94     24.64 o 
 -25   1   6      791.27      824.39    105.51 o 
 -23   1   6       31.57       24.24     26.91 o 
 -21   1   6       20.89       54.01     27.33 o 
 -19   1   6      690.13      633.28     46.32 o 
 -17   1   6     1365.98     1346.09    124.21 o 
 -15   1   6       28.46       54.97     16.65 o 
 -13   1   6       18.65        1.80      8.70 o 
 -11   1   6       27.35       39.27     10.78 o 
  -9   1   6    10509.54    10284.64    158.15 o 
  -7   1   6     2875.81     3096.08     54.46 o 
  -5   1   6     3319.14     3171.94     54.44 o 
  -3   1   6     5303.86     5466.49     79.39 o 
  -1   1   6      155.79      234.69     13.32 o 
   1   1   6      224.96      181.52     17.25 o 
   3   1   6     8101.32     8868.93    142.91 o 
   5   1   6      474.35      423.83     60.10 o 
   7   1   6       17.31        9.58     40.51 o 
   9   1   6     5081.59     4880.42    131.41 o 
  11   1   6     2631.47     2566.17     94.99 o 
  13   1   6       16.38        0.10     19.30 o 
  15   1   6      111.65       45.74     26.71 o 
  17   1   6       11.72        1.96     20.71 o 
  19   1   6      956.65     1112.62     56.40 o 
  21   1   6      185.80      171.84     79.86 o 
 -32   2   6      378.10      498.59     60.97 o 
 -30   2   6        1.04      -14.36     27.08 o 
 -28   2   6      251.28      267.72     39.12 o 
 -26   2   6     2043.47     2083.03     78.62 o 
 -24   2   6      854.43      892.72     92.98 o 
 -22   2   6     2464.99     2312.18     74.72 o 
 -20   2   6       17.59       53.98     38.91 o 
 -18   2   6        2.73       -6.75     16.10 o 
 -16   2   6     2789.24     2838.62     54.11 o 
 -14   2   6     2775.95     2667.94     51.10 o 
 -12   2   6      492.83      387.37     19.17 o 
 -10   2   6      800.67      861.55     26.87 o 
  -8   2   6     1234.71     1458.50     34.73 o 
  -6   2   6      186.45      258.86     19.78 o 
  -4   2   6     4215.47     4201.83     96.67 o 
  -2   2   6      233.23      217.83     13.71 o 
   0   2   6    12025.97    11693.75    179.33 o 
   2   2   6     3559.16     3420.62     72.69 o 
   4   2   6       72.39       82.94     16.14 o 
   6   2   6      988.04      864.33     74.39 o 
   8   2   6     7201.39     6947.28    164.98 o 
  10   2   6    12110.84    11373.23    241.37 o 
  12   2   6     1307.33     1238.43     56.15 o 
  14   2   6     2778.29     2818.54     86.57 o 
  16   2   6     2170.21     2097.54     78.07 o 
  18   2   6      126.00       81.83     26.32 o 
  20   2   6     1616.60     1904.08    146.28 o 
 -31   3   6      339.51      330.21     48.43 o 
 -29   3   6       31.23       42.43     29.59 o 
 -27   3   6        4.66      -34.21     22.81 o 
 -25   3   6       42.48       32.75     24.26 o 
 -23   3   6      110.04      136.55     27.42 o 
 -21   3   6     1033.75     1084.59     58.08 o 
 -19   3   6     1985.01     2210.31     67.31 o 
 -17   3   6      783.94      798.72     39.75 o 
 -15   3   6    20341.62    20002.96    246.88 o 
 -13   3   6     4239.92     4349.27     70.19 o 
 -11   3   6    16143.21    16531.31    205.78 o 
  -9   3   6      356.70      269.02     16.36 o 
  -7   3   6     2861.86     2914.79     64.36 o 
  -5   3   6      101.51      121.07     16.62 o 
  -3   3   6      966.19      937.18     42.11 o 
  -1   3   6     2570.83     2503.86     61.36 o 
   1   3   6      284.03      275.01     22.80 o 
   3   3   6      185.63      247.82     22.44 o 
   5   3   6     4047.64     4029.67     87.16 o 
   7   3   6     1835.52     1760.77     81.21 o 
   9   3   6      883.14      825.05     50.38 o 
  11   3   6     2518.47     2617.99     80.08 o 
  13   3   6      141.04      166.10     37.58 o 
  15   3   6        4.31       13.87     22.02 o 
  17   3   6     2577.00     2697.71    123.95 o 
  19   3   6       28.44       51.75     32.75 o 
  21   3   6       90.01      119.52     39.48 o 
 -32   4   6      103.44      118.43     49.39 o 
 -30   4   6      191.50      122.26     46.77 o 
 -28   4   6      457.99      513.25     48.72 o 
 -26   4   6      782.47      879.20     55.28 o 
 -24   4   6      389.93      356.32     37.91 o 
 -22   4   6       94.65      103.59     25.56 o 
 -20   4   6     2117.89     2024.97     67.65 o 
 -18   4   6      246.78      192.30     25.34 o 
 -16   4   6     2655.14     2545.25     67.94 o 
 -14   4   6     2133.60     2142.98     42.36 o 
 -12   4   6      112.76       76.78     11.25 o 
 -10   4   6     2056.79     1963.43     48.78 o 
  -8   4   6     7660.63     7431.57    161.45 o 
  -6   4   6     6780.59     6608.21    117.02 o 
  -4   4   6     1510.71     1822.10    101.50 o 
  -2   4   6     4178.19     4558.10    110.45 o 
   0   4   6     5567.14     5571.35    129.14 o 
   2   4   6        5.04       -2.09     12.88 o 
   4   4   6     2321.86     2293.46     54.77 o 
   6   4   6      126.13      127.72     18.94 o 
   8   4   6      205.47      181.77     26.86 o 
  10   4   6     3505.58     3468.79     92.26 o 
  12   4   6       26.83       20.66     19.19 o 
  14   4   6      265.34      275.52     35.35 o 
  16   4   6      103.11      110.42     33.67 o 
  18   4   6       23.41      -12.46     39.30 o 
  20   4   6      499.84      553.88     57.16 o 
 -31   5   6       37.17       11.45     41.05 o 
 -29   5   6      941.06      971.41     81.50 o 
 -27   5   6     1347.61     1298.84     86.15 o 
 -25   5   6     2624.89     2489.54    111.05 o 
 -23   5   6     1037.34      911.82     99.44 o 
 -21   5   6       22.37       -7.83     20.69 o 
 -19   5   6      192.74      214.21     26.77 o 
 -17   5   6     2285.39     2294.22     65.23 o 
 -15   5   6      224.31      160.38     20.64 o 
 -13   5   6      116.12      146.94     12.95 o 
 -11   5   6       74.49       89.12     10.93 o 
  -9   5   6     2064.73     1974.05     88.99 o 
  -7   5   6     3073.05     3114.81     71.82 o 
  -5   5   6        2.93      -13.17     11.58 o 
  -3   5   6     5719.77     5438.25     97.32 o 
  -1   5   6       68.18       22.28     12.36 o 
   1   5   6       31.76        3.57     12.12 o 
   3   5   6     3703.12     3719.80     96.45 o 
   5   5   6     1634.04     1559.25     47.18 o 
   7   5   6     1577.00     1646.14     50.45 o 
   9   5   6       17.09       11.13     19.73 o 
  11   5   6     2348.13     2306.47     76.60 o 
  13   5   6      292.44      339.19     36.94 o 
  15   5   6      196.38      228.46     42.58 o 
  17   5   6      469.28      468.49     60.19 o 
  19   5   6       87.91      108.83     43.31 o 
 -30   6   6        8.40      -10.36     35.70 o 
 -28   6   6      289.39      267.85    115.63 o 
 -26   6   6      106.33      104.34     40.57 o 
 -24   6   6      549.04      460.38     56.56 o 
 -22   6   6       84.43       28.86     29.69 o 
 -20   6   6     4024.75     3942.03    283.01 o 
 -18   6   6       14.10       39.52     26.55 o 
 -16   6   6      134.37      114.53     30.07 o 
 -14   6   6      134.14      130.14     29.88 o 
 -12   6   6        0.87       12.35     12.97 o 
 -10   6   6     1340.23     1338.64     45.58 o 
  -8   6   6      149.08      109.24     25.87 o 
  -6   6   6      565.15      487.36     37.18 o 
  -4   6   6        1.58      -10.31     13.06 o 
  -2   6   6      279.92      305.24     21.92 o 
   0   6   6     1163.15     1128.38     41.31 o 
   2   6   6        1.79        6.29     14.99 o 
   4   6   6     3146.34     2999.46     68.00 o 
   6   6   6      152.76      125.65     21.32 o 
   8   6   6       95.69      138.42     22.52 o 
  10   6   6      101.95       92.27     26.10 o 
  12   6   6      336.20      309.45     36.13 o 
  14   6   6       32.37       62.37     33.76 o 
  16   6   6      567.04      556.11     63.69 o 
  18   6   6      981.64     1073.63     84.14 o 
 -29   7   6      279.71      305.76     62.75 o 
 -27   7   6        3.89       37.66     35.66 o 
 -25   7   6      120.31      104.49     46.57 o 
 -23   7   6      455.62      508.20     56.28 o 
 -21   7   6     2729.24     2672.66    109.29 o 
 -19   7   6       68.81       59.04     46.74 o 
 -17   7   6        1.22      -10.19     27.54 o 
 -15   7   6        2.88        1.29     26.86 o 
 -13   7   6      457.20      383.62     42.09 o 
 -11   7   6     1324.73     1359.15     58.69 o 
  -9   7   6      290.76      278.95     26.23 o 
  -7   7   6      952.00      850.56     40.85 o 
  -5   7   6      621.49      603.17     35.10 o 
  -3   7   6     3109.94     3124.77     97.74 o 
  -1   7   6      515.71      583.65     30.89 o 
   1   7   6      381.32      388.44     29.28 o 
   3   7   6     3401.34     3411.43     84.94 o 
   5   7   6    13511.08    12709.67    307.48 o 
   7   7   6      211.69      200.71     25.05 o 
   9   7   6     1141.05     1126.08     55.02 o 
  11   7   6      414.11      379.09     42.62 o 
  13   7   6     2668.81     2729.69    113.90 o 
  15   7   6      421.72      536.25    136.38 o 
  17   7   6      460.13      455.10     63.42 o 
 -28   8   6      165.19      178.43     82.68 o 
 -26   8   6       70.89       90.94     39.83 o 
 -24   8   6     1325.22     1348.22    103.58 o 
 -22   8   6      481.14      454.73     55.31 o 
 -20   8   6      818.20      723.39     62.33 o 
 -18   8   6       94.93      189.21     39.35 o 
 -16   8   6      148.10      147.61     35.72 o 
 -14   8   6     1016.57      945.57     62.50 o 
 -12   8   6     3603.55     3631.24    166.39 o 
 -10   8   6       31.26        5.98     16.83 o 
  -8   8   6       83.87       58.23     19.61 o 
  -6   8   6      898.06      910.09     44.41 o 
  -4   8   6       88.92       79.47     34.54 o 
  -2   8   6     1520.97     1490.91     70.98 o 
   0   8   6      483.75      457.75     47.77 o 
   2   8   6        3.58       11.07     23.56 o 
   4   8   6     4297.15     4145.65     99.76 o 
   6   8   6     2101.09     1858.38     69.68 o 
   8   8   6     3047.38     2916.14     75.75 o 
  10   8   6      147.41      106.64     27.25 o 
  12   8   6        0.10      -10.05     28.51 o 
  14   8   6        0.71        5.48     40.59 o 
  16   8   6       78.04       80.44     42.78 o 
 -27   9   6      262.05      240.68     52.44 o 
 -25   9   6      549.43      464.09     69.87 o 
 -23   9   6     3193.78     3358.59    134.47 o 
 -21   9   6      740.69      741.48     65.91 o 
 -19   9   6      607.77      756.89     64.95 o 
 -17   9   6     2480.76     2460.10    105.12 o 
 -15   9   6     1374.24     1307.39     74.76 o 
 -13   9   6     3784.70     3648.18    268.70 o 
 -11   9   6      640.18      650.07     54.45 o 
  -9   9   6     2321.38     2251.55     92.06 o 
  -7   9   6       10.79       -0.93     17.11 o 
  -5   9   6     1422.35     1340.02     67.97 o 
  -3   9   6     1932.97     2035.55     85.04 o 
  -1   9   6      847.90      871.55     65.18 o 
   1   9   6       68.19       85.82     30.12 o 
   3   9   6     4321.07     4427.95    139.96 o 
   5   9   6     1536.82     1290.09     75.76 o 
   7   9   6     1064.06     1028.98     57.45 o 
   9   9   6      500.40      631.18     98.15 o 
  11   9   6      786.72      903.27    107.92 o 
  13   9   6        0.99       -5.00     30.75 o 
  15   9   6      480.27      559.48     73.10 o 
 -24  10   6      729.24      723.16     71.60 o 
 -22  10   6     1131.42     1013.66     80.21 o 
 -20  10   6       16.80        2.27     30.04 o 
 -18  10   6        0.46       -9.79     29.37 o 
 -16  10   6      119.07       81.25     34.66 o 
 -14  10   6     1938.29     1877.83    187.04 o 
 -12  10   6        1.54        2.71     25.48 o 
 -10  10   6      194.96      179.13     38.15 o 
  -8  10   6       61.76       35.32     28.24 o 
  -6  10   6     1229.40     1274.92     70.71 o 
  -4  10   6      102.39      168.68     35.73 o 
  -2  10   6       12.84       -1.91     43.74 o 
   0  10   6       24.97       15.95     28.37 o 
   2  10   6      278.24      181.87     61.14 o 
   4  10   6     1688.29     1537.33     84.62 o 
   6  10   6     2708.17     2741.64    115.29 o 
   8  10   6       58.40       35.50     26.13 o 
  10  10   6       57.96       22.17     44.83 o 
  12  10   6       66.26       56.74     57.71 o 
  14  10   6        1.66       -8.15     50.84 o 
 -23  11   6      127.02       82.64     46.32 o 
 -21  11   6      231.49      250.25     53.97 o 
 -19  11   6      117.34      144.52     43.72 o 
 -17  11   6      505.89      401.93     54.70 o 
 -15  11   6     1128.60     1241.99     80.27 o 
 -13  11   6      236.19      236.60     45.22 o 
 -11  11   6       20.94       21.07     28.42 o 
  -9  11   6     1006.37      909.02     95.30 o 
  -7  11   6      193.83      136.73     37.19 o 
  -5  11   6     2076.61     2137.23     94.94 o 
  -3  11   6     2951.14     2827.61    111.31 o 
  -1  11   6     1073.73     1163.73     76.17 o 
   1  11   6      342.81      369.22     52.69 o 
   3  11   6        1.21       27.76     30.57 o 
   5  11   6      533.21      616.20     65.25 o 
   7  11   6      665.36      597.30     51.03 o 
   9  11   6      497.27      588.23     98.42 o 
  11  11   6     1199.05     1334.40    137.83 o 
  13  11   6      133.89      154.70     68.48 o 
 -20  12   6      576.67      493.48     64.67 o 
 -18  12   6       43.67       28.94     34.48 o 
 -16  12   6       20.07      -13.33     30.62 o 
 -14  12   6        9.93        0.00     32.21 o 
 -12  12   6      732.77      823.74     68.28 o 
 -10  12   6        4.08       25.06     28.87 o 
  -8  12   6      186.72      119.09     36.76 o 
  -6  12   6        6.41       15.01     40.74 o 
  -4  12   6     3215.45     3144.10    178.60 o 
  -2  12   6      752.31      606.25     62.25 o 
   0  12   6      214.86      180.42     42.38 o 
   2  12   6        0.47        6.20     31.48 o 
   4  12   6        2.11       21.49     32.69 o 
   6  12   6       11.51       47.92     38.89 o 
   8  12   6      614.61      613.10     71.87 o 
  10  12   6        2.82       30.77     60.49 o 
 -17  13   6       47.68       19.10     38.22 o 
 -15  13   6       64.13       42.97     35.56 o 
 -13  13   6      321.17      364.21     56.43 o 
 -11  13   6       28.63       10.36     32.94 o 
  -9  13   6     1186.67     1217.23    127.31 o 
  -7  13   6      178.90      153.82     61.37 o 
  -5  13   6       78.12       35.09     51.24 o 
  -3  13   6      459.42      461.92     87.73 o 
  -1  13   6     1121.91     1243.09    127.34 o 
   1  13   6       62.43       66.50     60.07 o 
   3  13   6        8.21        6.54     36.16 o 
   5  13   6      207.34      229.59     53.70 o 
   7  13   6       23.12        0.67     36.12 o 
 -14  14   6      182.17       85.41     74.38 o 
 -12  14   6      774.28      937.52     80.20 o 
 -10  14   6      718.09      768.32     72.54 o 
  -8  14   6      221.06      254.48     75.70 o 
  -6  14   6      202.06      197.95     74.18 o 
  -4  14   6       42.39       -5.56     50.38 o 
  -2  14   6      176.35      200.59     76.67 o 
   0  14   6      166.85      246.31     83.06 o 
   2  14   6      918.91     1041.66    129.24 o 
 -33   1   7      515.93      402.65     51.48 o 
 -31   1   7       17.91        8.85     29.58 o 
 -29   1   7       42.66       65.24     33.81 o 
 -27   1   7        3.30      -11.06     22.74 o 
 -25   1   7      119.90      150.89     30.78 o 
 -23   1   7     5846.55     5739.40    129.53 o 
 -21   1   7      234.55      232.27     39.34 o 
 -19   1   7      269.01      208.69     27.10 o 
 -17   1   7     1573.73     1587.61     51.72 o 
 -15   1   7       53.47       38.36     11.93 o 
 -13   1   7     2723.25     2724.42     55.73 o 
 -11   1   7    17027.13    16215.64    238.98 o 
  -9   1   7      531.89      562.59     24.19 o 
  -7   1   7      131.03       93.17     11.82 o 
  -5   1   7     1349.16     1237.98     34.59 o 
  -3   1   7     4241.82     4081.33     65.97 o 
  -1   1   7     3803.28     4158.61     65.30 o 
   1   1   7     2021.32     2024.19     51.88 o 
   3   1   7     4505.67     4471.40     88.27 o 
   5   1   7       46.98       -3.33     18.25 o 
   7   1   7      903.91      998.44     58.05 o 
   9   1   7     4142.77     3883.96    119.42 o 
  11   1   7     1339.01     1260.37     67.66 o 
  13   1   7       62.79       73.67     24.91 o 
  15   1   7     1118.52     1197.20     62.14 o 
  17   1   7     1331.60     1419.02     63.19 o 
  19   1   7      409.94      470.48     52.60 o 
 -32   2   7      167.04      117.08     38.39 o 
 -30   2   7      115.85      105.88     33.86 o 
 -28   2   7     1691.38     1611.52     72.65 o 
 -26   2   7       60.75       48.58     25.92 o 
 -24   2   7       34.77       26.80     23.35 o 
 -22   2   7      167.95      159.64     28.29 o 
 -20   2   7      940.04      912.94     45.88 o 
 -18   2   7     5734.16     5959.85    120.57 o 
 -16   2   7      333.99      356.07     19.95 o 
 -14   2   7      647.55      630.79     25.45 o 
 -12   2   7    10589.71    10710.69    185.24 o 
 -10   2   7    13280.42    13580.42    285.71 o 
  -8   2   7      312.69      446.18     29.07 o 
  -6   2   7     1912.98     2011.33     62.93 o 
  -4   2   7     1613.50     1701.06     38.46 o 
  -2   2   7     4997.74     4973.94     76.09 o 
   0   2   7     3091.86     3514.45     75.88 o 
   2   2   7      497.11      559.68     35.77 o 
   4   2   7      659.60      697.38     34.36 o 
   6   2   7     4290.04     4106.74    118.91 o 
   8   2   7     5975.52     5789.51    154.33 o 
  10   2   7      473.13      455.38     46.15 o 
  12   2   7      627.11      666.81     46.34 o 
  14   2   7      319.40      415.88     41.68 o 
  16   2   7        3.82      -19.61     23.03 o 
  18   2   7      718.51      698.44     49.03 o 
  20   2   7      209.47      368.89     60.76 o 
 -31   3   7      584.29      694.63     59.98 o 
 -29   3   7        0.10      -21.24     24.80 o 
 -27   3   7        2.98        1.89     24.79 o 
 -25   3   7       11.89        1.06     28.54 o 
 -23   3   7       71.51       50.37     24.35 o 
 -21   3   7      237.55      253.26     30.74 o 
 -19   3   7     3346.72     3302.67     84.71 o 
 -17   3   7     3163.18     3087.05     79.41 o 
 -15   3   7      459.02      497.14     33.52 o 
 -13   3   7     1187.52     1334.51     35.06 o 
 -11   3   7     5471.73     5288.49     83.36 o 
  -9   3   7    24756.18    24383.97    481.05 o 
  -7   3   7      647.73      795.45     34.09 o 
  -5   3   7      715.18      767.72     56.34 o 
  -3   3   7     6799.06     6555.85    118.09 o 
  -1   3   7       42.75       42.08     10.02 o 
   1   3   7     4406.72     4602.88     94.34 o 
   3   3   7      318.58      299.80     27.03 o 
   5   3   7     3187.64     3329.46     88.97 o 
   7   3   7     6223.11     6073.50    176.32 o 
   9   3   7     2613.51     2500.47    128.43 o 
  11   3   7      625.52      596.44     43.55 o 
  13   3   7     3517.46     3154.65     95.12 o 
  15   3   7        0.84      -11.06     22.10 o 
  17   3   7     2131.12     2055.22    105.81 o 
  19   3   7      653.51      434.63     52.43 o 
 -32   4   7      151.95       58.34     45.22 o 
 -30   4   7      405.17      496.30     65.05 o 
 -28   4   7        2.55        7.29     32.67 o 
 -26   4   7       56.78       35.55     25.02 o 
 -24   4   7      120.75      119.61     28.63 o 
 -22   4   7     3782.66     3797.46     98.79 o 
 -20   4   7      525.17      480.99     37.46 o 
 -18   4   7      408.87      428.71     31.79 o 
 -16   4   7        1.15       19.13     15.57 o 
 -14   4   7      180.66      216.94     15.94 o 
 -12   4   7       11.23       30.04     13.19 o 
 -10   4   7     2271.12     2265.05     58.89 o 
  -8   4   7     4983.53     5032.67     99.04 o 
  -6   4   7       58.59       51.45     16.07 o 
  -4   4   7     1530.83     1403.20     58.01 o 
  -2   4   7      158.95      115.81     23.24 o 
   0   4   7      147.72      199.45     27.92 o 
   2   4   7     1264.76     1269.48     47.67 o 
   4   4   7       66.18       78.52     20.30 o 
   6   4   7     2913.86     2923.37     68.30 o 
   8   4   7     9087.38     9008.44    172.10 o 
  10   4   7      207.45      287.30     33.75 o 
  12   4   7      771.17      754.20     50.15 o 
  14   4   7      759.61      774.89     51.92 o 
  16   4   7      242.46      240.65     49.96 o 
  18   4   7      293.72      387.27     61.54 o 
 -31   5   7       24.69       44.23     42.04 o 
 -29   5   7       23.39       54.44     38.52 o 
 -27   5   7     2668.61     2764.51    121.11 o 
 -25   5   7      453.90      532.41     58.20 o 
 -23   5   7      566.60      515.96     55.57 o 
 -21   5   7     1151.05     1049.85     74.74 o 
 -19   5   7      624.92      634.59     73.96 o 
 -17   5   7     2522.88     2407.96     92.71 o 
 -15   5   7      194.87      158.77     20.09 o 
 -13   5   7        4.90        5.97     13.47 o 
 -11   5   7      209.43      174.10     20.20 o 
  -9   5   7     2568.80     2538.77     85.47 o 
  -7   5   7     1268.16     1249.55     45.46 o 
  -5   5   7      122.78      103.01     28.47 o 
  -3   5   7     1944.92     1884.75     69.58 o 
  -1   5   7       93.23      113.11     24.72 o 
   1   5   7       30.47       21.19     14.61 o 
   3   5   7     3839.86     3694.92     76.40 o 
   5   5   7       46.41       43.15     18.93 o 
   7   5   7     7627.44     7349.60    127.97 o 
   9   5   7      221.71      197.05     30.59 o 
  11   5   7     2354.87     2431.95     81.37 o 
  13   5   7       54.32       40.29     31.01 o 
  15   5   7       81.08       37.75     35.62 o 
  17   5   7      107.67      162.18     78.43 o 
  19   5   7        0.73      -26.16     37.35 o 
 -30   6   7       34.34      102.04     44.43 o 
 -28   6   7      262.78      348.80     56.96 o 
 -26   6   7     1892.21     1714.72     95.57 o 
 -24   6   7      140.50       82.97     35.64 o 
 -22   6   7      329.30      298.53     62.87 o 
 -20   6   7     2554.10     2451.19    114.13 o 
 -18   6   7      440.17      430.30     47.26 o 
 -16   6   7      509.14      430.68     46.30 o 
 -14   6   7     9454.49     9141.02    209.67 o 
 -12   6   7     1644.99     1519.18     50.26 o 
 -10   6   7     1331.05     1334.71     48.00 o 
  -8   6   7     1531.06     1588.77     77.35 o 
  -6   6   7      249.54      234.77     25.11 o 
  -4   6   7       78.79      101.08     15.44 o 
  -2   6   7      374.79      479.95     28.08 o 
   0   6   7     1192.58     1289.73     46.34 o 
   2   6   7       78.18       88.06     19.48 o 
   4   6   7       67.21       47.62     18.15 o 
   6   6   7      130.64       89.34     21.23 o 
   8   6   7     2267.77     2293.30     76.57 o 
  10   6   7      922.31     1136.63     57.97 o 
  12   6   7      498.60      454.25     42.99 o 
  14   6   7     1312.90     1417.47     89.42 o 
  16   6   7      301.46      325.12     57.16 o 
  18   6   7      371.61      462.31     66.72 o 
 -29   7   7        8.83        0.72     36.96 o 
 -27   7   7     1133.19      975.62    142.16 o 
 -25   7   7        7.50       22.18     33.53 o 
 -23   7   7      236.52      148.35     55.83 o 
 -21   7   7       30.42       22.62     28.75 o 
 -19   7   7      764.54      795.95     79.44 o 
 -17   7   7     1122.51     1053.79     81.10 o 
 -15   7   7     4071.66     4070.33    186.40 o 
 -13   7   7     2681.60     2621.64     99.14 o 
 -11   7   7       71.98       50.57     24.42 o 
  -9   7   7      213.15      174.70     34.14 o 
  -7   7   7     1648.77     1658.86     57.32 o 
  -5   7   7        0.37       10.22     20.02 o 
  -3   7   7     2501.36     2521.85     89.41 o 
  -1   7   7      198.96      249.42     66.05 o 
   1   7   7      230.99      271.78     36.59 o 
   3   7   7     2014.15     2123.36     59.20 o 
   5   7   7     4110.47     4053.45     87.50 o 
   7   7   7      239.84      311.78     29.87 o 
   9   7   7       68.27       71.63     25.96 o 
  11   7   7     2890.92     2989.85     94.87 o 
  13   7   7        8.15       37.36     34.67 o 
  15   7   7      577.77      670.85     70.78 o 
  17   7   7       66.56       42.10     60.34 o 
 -28   8   7      917.12      875.74     79.15 o 
 -26   8   7        2.15        9.90     33.23 o 
 -24   8   7        1.17        6.37     31.47 o 
 -22   8   7      448.26      414.00     54.02 o 
 -20   8   7       15.91        0.40     28.72 o 
 -18   8   7      156.40      194.59     40.87 o 
 -16   8   7     3271.67     3334.99    184.21 o 
 -14   8   7      821.77      932.27     63.56 o 
 -12   8   7        0.32        0.93     22.47 o 
 -10   8   7       76.26       17.18     23.24 o 
  -8   8   7      120.90      147.71     25.30 o 
  -6   8   7      786.81      761.54     52.69 o 
  -4   8   7     2333.38     2376.43     89.96 o 
  -2   8   7     4126.72     4221.00    126.77 o 
   0   8   7      870.34      829.19     59.41 o 
   2   8   7     4697.02     4655.03    140.01 o 
   4   8   7      437.68      420.78     40.05 o 
   6   8   7      340.54      362.80     38.64 o 
   8   8   7      706.88      691.47     41.06 o 
  10   8   7      116.56       93.84     28.66 o 
  12   8   7      611.78      682.71     66.41 o 
  14   8   7     4608.57     4890.46    169.26 o 
  16   8   7      143.63       49.01     79.10 o 
 -27   9   7      137.78      144.89     46.88 o 
 -25   9   7      521.66      423.44     60.02 o 
 -23   9   7       61.18       27.18     35.63 o 
 -21   9   7      184.46      168.47     42.08 o 
 -19   9   7      766.32      720.98    110.97 o 
 -17   9   7     2829.50     2531.21    107.31 o 
 -15   9   7      421.46      305.30     89.12 o 
 -13   9   7       86.80       21.68     28.53 o 
 -11   9   7      505.96      473.52     61.29 o 
  -9   9   7      155.93      144.84     25.48 o 
  -7   9   7     3159.21     2942.36     97.02 o 
  -5   9   7      505.04      420.64     45.55 o 
  -3   9   7      995.70      827.06     59.12 o 
  -1   9   7       14.14       36.40     27.19 o 
   1   9   7     1890.30     1713.22     84.39 o 
   3   9   7     1614.16     1587.62     84.98 o 
   5   9   7      147.70      124.95     30.89 o 
   7   9   7      227.09      213.51     35.95 o 
   9   9   7       52.61       52.50     45.83 o 
  11   9   7       15.21       -8.43     45.84 o 
  13   9   7       89.66      193.27     71.62 o 
 -24  10   7     2253.46     2382.46    118.92 o 
 -22  10   7      608.68      585.36     66.20 o 
 -20  10   7      275.82      277.06     77.90 o 
 -18  10   7       44.90      -12.76     28.48 o 
 -16  10   7      327.69      326.64     49.70 o 
 -14  10   7      377.49      349.70     75.87 o 
 -12  10   7      313.09      274.09     44.50 o 
 -10  10   7     1278.42     1115.76     71.96 o 
  -8  10   7      173.13      196.68     30.31 o 
  -6  10   7     3278.80     3476.29    241.78 o 
  -4  10   7     2302.17     2222.97     94.71 o 
  -2  10   7      160.41       58.23     37.49 o 
   0  10   7     1895.65     1864.81     90.81 o 
   2  10   7      890.49      893.20     88.33 o 
   4  10   7     1718.16     1867.63    143.17 o 
   6  10   7     1251.54     1127.22     63.74 o 
   8  10   7      350.02      475.06     47.93 o 
  10  10   7      113.29       38.50     54.94 o 
  12  10   7        2.23       54.84     55.76 o 
 -23  11   7      213.24      149.94     72.93 o 
 -21  11   7        4.76      -19.41     32.77 o 
 -19  11   7      119.75      108.67     40.63 o 
 -17  11   7      181.05      169.39     43.10 o 
 -15  11   7     2494.66     2221.16    186.16 o 
 -13  11   7     1139.84     1145.50     77.12 o 
 -11  11   7       40.45       11.05     31.68 o 
  -9  11   7      207.95      202.91     43.31 o 
  -7  11   7      934.22     1032.80    148.25 o 
  -5  11   7       26.97       45.63     32.75 o 
  -3  11   7       27.99       73.38     37.53 o 
  -1  11   7      180.09       98.51     40.45 o 
   1  11   7      192.94      120.57     38.29 o 
   3  11   7      283.60      273.32     63.31 o 
   5  11   7      151.82      165.75     44.46 o 
   7  11   7      272.43      271.93     41.76 o 
   9  11   7      202.62      231.92     73.73 o 
  11  11   7      651.57      716.56    111.75 o 
 -20  12   7      214.90      201.11     53.31 o 
 -18  12   7      452.56      508.76     64.08 o 
 -16  12   7      113.28       98.42     39.36 o 
 -14  12   7     3539.03     3542.20    146.05 o 
 -12  12   7        0.60      -35.86     29.04 o 
 -10  12   7      695.77      777.34     68.57 o 
  -8  12   7      437.29      433.17     81.49 o 
  -6  12   7      145.76      169.12     60.34 o 
  -4  12   7       62.97      116.89     37.97 o 
  -2  12   7       57.36       -8.99     30.59 o 
   0  12   7      356.30      438.43     59.65 o 
   2  12   7      767.25      823.29     74.83 o 
   4  12   7        0.31       20.76     37.06 o 
   6  12   7      554.10      497.54     52.95 o 
   8  12   7      210.67      279.46     59.42 o 
 -17  13   7      236.47      349.40     66.48 o 
 -15  13   7      474.60      606.76    112.52 o 
 -13  13   7      557.52      577.97     64.95 o 
 -11  13   7        0.12      -41.90     27.94 o 
  -9  13   7       81.14       90.28     58.61 o 
  -7  13   7       64.01       13.65     50.20 o 
  -5  13   7     1530.25     1410.36    133.31 o 
  -3  13   7       70.49      159.00     66.62 o 
  -1  13   7        3.28       23.77     36.70 o 
   1  13   7       21.69       -0.09     36.34 o 
   3  13   7      174.85      222.03     54.90 o 
   5  13   7       14.00      -14.86     35.41 o 
 -12  14   7       24.81       15.26     39.25 o 
 -10  14   7      339.27      474.45     93.38 o 
  -8  14   7      250.24      188.76     67.42 o 
  -6  14   7       46.58       72.96     65.05 o 
  -4  14   7       17.56       85.73     61.53 o 
  -2  14   7      193.69       74.53     66.59 o 
   0  14   7        5.85      -35.10     50.31 o 
 -32   0   8        2.56       -5.58     35.32 o 
 -30   0   8     6936.02     7147.25    206.22 o 
 -28   0   8     1658.58     1828.36    132.25 o 
 -26   0   8     1458.66     1514.06    115.55 o 
 -24   0   8       25.34      -13.65     37.31 o 
 -22   0   8     1601.88     1656.54    105.84 o 
 -20   0   8      355.82      338.12     55.44 o 
 -18   0   8     2808.57     2861.28    130.94 o 
 -16   0   8    13774.64    13796.67    379.68 o 
 -14   0   8     8671.05     8796.77    185.78 o 
 -12   0   8    36261.18    39196.23    530.55 o 
 -10   0   8    19214.82    18537.45    269.02 o 
  -8   0   8       10.25       13.39     14.88 o 
  -6   0   8      149.78      202.62     22.74 o 
  -4   0   8     8942.83     9242.66    257.23 o 
  -2   0   8       68.51      100.13     17.42 o 
   0   0   8    10781.84    10734.32    200.12 o 
   2   0   8        1.27        3.44     12.41 o 
   4   0   8     1598.09     1489.99     96.11 o 
   6   0   8      405.74      343.56     56.32 o 
   8   0   8     4027.38     4003.22    177.74 o 
  10   0   8      555.80      554.71     73.15 o 
  12   0   8      411.44      310.11     62.48 o 
  14   0   8        2.23      -25.40     31.75 o 
  16   0   8     4704.64     5321.14    174.33 o 
  18   0   8      497.60      572.67     67.88 o 
 -33   1   8      105.24      126.88     39.02 o 
 -31   1   8       52.16       22.62     31.33 o 
 -29   1   8      138.72      106.67     31.87 o 
 -27   1   8      231.97      202.99     35.03 o 
 -25   1   8      167.04      177.37     31.58 o 
 -23   1   8       16.49       -2.54     20.52 o 
 -21   1   8      220.03      261.45     31.51 o 
 -19   1   8        0.08       -0.47     12.29 o 
 -17   1   8       50.56       37.25     13.92 o 
 -15   1   8       12.07        6.55     12.25 o 
 -13   1   8    17993.62    18600.38    275.08 o 
 -11   1   8    29995.13    31095.78    370.80 o 
  -9   1   8      649.04      723.40     25.33 o 
  -7   1   8     2241.77     2435.08     50.57 o 
  -5   1   8     2707.70     2615.15     51.72 o 
  -3   1   8        7.85       23.10     11.60 o 
  -1   1   8     2055.00     2141.20     42.85 o 
   1   1   8      842.09      940.12     38.08 o 
   3   1   8      171.34      192.60     20.49 o 
   5   1   8      706.16      633.26     49.04 o 
   7   1   8     1087.79      972.79     60.60 o 
   9   1   8      233.32      250.05     39.10 o 
  11   1   8      539.58      497.79     50.36 o 
  13   1   8      927.43      904.43     66.57 o 
  15   1   8       46.99       66.32     52.95 o 
  17   1   8       83.60      144.89     32.04 o 
 -32   2   8     1161.54     1240.61    105.29 o 
 -30   2   8       31.46       23.19     37.66 o 
 -28   2   8      591.68      595.75     56.00 o 
 -26   2   8      943.83      967.97     75.01 o 
 -24   2   8     2734.32     2947.63     88.99 o 
 -22   2   8      497.27      483.10     38.96 o 
 -20   2   8      517.42      515.08     37.38 o 
 -18   2   8       15.32       11.10     16.76 o 
 -16   2   8     1090.15     1063.43     55.47 o 
 -14   2   8       57.28       47.90     17.84 o 
 -12   2   8    27442.40    27715.92    389.26 o 
 -10   2   8     5185.49     4942.35     97.18 o 
  -8   2   8      531.40      435.96     52.83 o 
  -6   2   8      588.19      547.81     24.33 o 
  -4   2   8     3667.84     3210.03     58.83 o 
  -2   2   8     2121.64     2148.84     53.36 o 
   0   2   8     2269.74     2317.09     61.05 o 
   2   2   8      131.41      130.28     19.79 o 
   4   2   8     2721.40     2781.61     71.26 o 
   6   2   8      674.05      615.79     50.01 o 
   8   2   8      498.61      576.43     60.83 o 
  10   2   8        5.60       10.99     25.84 o 
  12   2   8      580.33      600.97     47.37 o 
  14   2   8       35.03       30.66     25.59 o 
  16   2   8      235.37      283.37     44.77 o 
  18   2   8     1944.36     2135.15     94.24 o 
 -31   3   8      931.95      948.10    161.49 o 
 -29   3   8      431.34      416.78     46.03 o 
 -27   3   8     1363.06     1581.12     70.34 o 
 -25   3   8      413.84      485.03     55.66 o 
 -23   3   8        0.06      -11.40     20.45 o 
 -21   3   8        8.82       13.40     19.37 o 
 -19   3   8      433.89      434.52     33.39 o 
 -17   3   8        6.33       -1.62     15.43 o 
 -15   3   8      755.22      797.13     29.53 o 
 -13   3   8      468.31      478.08     23.54 o 
 -11   3   8     3870.91     3732.00    106.17 o 
  -9   3   8     2166.07     2183.26     59.03 o 
  -7   3   8     2298.59     2176.05     70.71 o 
  -5   3   8     3740.84     4201.82     89.04 o 
  -3   3   8      343.16      379.20     19.69 o 
  -1   3   8     1394.19     1337.05     47.25 o 
   1   3   8     1781.87     1653.83     68.82 o 
   3   3   8     1112.72     1230.39     47.44 o 
   5   3   8      416.73      448.96     44.35 o 
   7   3   8      616.62      541.27     49.16 o 
   9   3   8     3581.29     3259.68     94.60 o 
  11   3   8      174.53      179.19     32.47 o 
  13   3   8     1086.20     1087.81     61.27 o 
  15   3   8      126.75      118.74     31.58 o 
  17   3   8       58.14       65.28     54.19 o 
 -32   4   8      778.73      719.20     77.91 o 
 -30   4   8     1834.74     1956.20    120.30 o 
 -28   4   8      312.84      305.22     53.02 o 
 -26   4   8      176.34      186.61     44.88 o 
 -24   4   8     1785.52     1792.46     90.53 o 
 -22   4   8      307.93      315.89     33.04 o 
 -20   4   8     1852.80     1801.18     62.59 o 
 -18   4   8     1272.96     1298.79     50.33 o 
 -16   4   8      248.43      224.18     23.99 o 
 -14   4   8       17.56       18.73     11.39 o 
 -12   4   8      407.92      423.77     28.33 o 
 -10   4   8      360.33      331.95     34.57 o 
  -8   4   8       97.57       73.87     24.57 o 
  -6   4   8     1732.17     1731.65    110.67 o 
  -4   4   8      401.77      432.35     35.19 o 
  -2   4   8     2446.62     2409.61     66.87 o 
   0   4   8      634.45      591.16     83.15 o 
   2   4   8     1693.71     1667.35     57.52 o 
   4   4   8     2010.78     1982.47     64.24 o 
   6   4   8     1068.54     1003.20     42.06 o 
   8   4   8     9365.39     9220.14    180.25 o 
  10   4   8     1940.21     1781.92     71.78 o 
  12   4   8     1537.45     1519.68     68.08 o 
  14   4   8       20.63       42.57     26.05 o 
  16   4   8      130.72      140.06     45.01 o 
 -31   5   8      474.32      511.59     68.85 o 
 -29   5   8        1.05        6.13     34.61 o 
 -27   5   8      568.03      511.43     61.15 o 
 -25   5   8      251.92      395.19     54.90 o 
 -23   5   8      142.55      115.79     38.46 o 
 -21   5   8      687.18      664.99     57.76 o 
 -19   5   8       66.34       67.81     30.15 o 
 -17   5   8      759.85      726.73    110.81 o 
 -15   5   8     5734.09     5705.91    151.62 o 
 -13   5   8     2693.72     2872.79     71.95 o 
 -11   5   8       55.70       32.08     16.36 o 
  -9   5   8     1036.23     1138.38     44.87 o 
  -7   5   8      598.99      560.81     40.43 o 
  -5   5   8      156.19      118.90     32.44 o 
  -3   5   8      240.22      213.09     37.38 o 
  -1   5   8       84.91       79.46     21.36 o 
   1   5   8    14732.61    14376.01    234.75 o 
   3   5   8      526.36      488.99     30.93 o 
   5   5   8     2078.58     2193.17     61.52 o 
   7   5   8       12.05       40.98     22.93 o 
   9   5   8     1575.40     1490.31     64.51 o 
  11   5   8      862.00      755.84     52.36 o 
  13   5   8     1489.69     1545.56     72.87 o 
  15   5   8     2105.97     2312.12    115.85 o 
  17   5   8       99.37      130.24     46.85 o 
 -30   6   8      633.77      619.33     97.53 o 
 -28   6   8        3.60       26.85     35.18 o 
 -26   6   8     2279.75     2119.75    106.52 o 
 -24   6   8       39.87       45.69     31.92 o 
 -22   6   8     1000.39      940.69     69.88 o 
 -20   6   8      587.43      577.00     55.90 o 
 -18   6   8      350.90      408.78     47.83 o 
 -16   6   8      318.52      237.02     38.59 o 
 -14   6   8     1024.61      914.26     59.63 o 
 -12   6   8     1359.30     1353.42     50.07 o 
 -10   6   8     1476.17     1713.51     75.04 o 
  -8   6   8       25.64       34.42     18.21 o 
  -6   6   8      374.28      312.42     34.85 o 
  -4   6   8     4550.85     4312.27    120.35 o 
  -2   6   8      574.34      603.26     33.58 o 
   0   6   8     1777.24     1812.51     56.42 o 
   2   6   8    10963.95    10849.04    194.29 o 
   4   6   8      543.91      500.02     32.78 o 
   6   6   8     4073.59     4092.86     96.85 o 
   8   6   8     2581.85     2502.98     83.35 o 
  10   6   8      343.74      415.40     42.55 o 
  12   6   8       79.67       32.88     26.85 o 
  14   6   8      919.58     1002.80     81.46 o 
  16   6   8       30.36       76.17     42.51 o 
 -29   7   8       21.14        9.52     34.73 o 
 -27   7   8      797.08      896.04     76.76 o 
 -25   7   8        7.92      -15.64     29.94 o 
 -23   7   8        1.20       11.05     29.70 o 
 -21   7   8      457.60      499.70     55.91 o 
 -19   7   8      594.86      455.95     52.23 o 
 -17   7   8       31.09       -0.22     48.39 o 
 -15   7   8     1604.63     1720.73    137.67 o 
 -13   7   8       27.66       36.65     28.10 o 
 -11   7   8     4625.81     4689.23    109.79 o 
  -9   7   8     2281.21     2246.04     68.78 o 
  -7   7   8     3931.43     4238.04    120.69 o 
  -5   7   8     5886.82     6110.67    155.25 o 
  -3   7   8        0.06      -17.16     20.92 o 
  -1   7   8     1852.89     1929.27    109.07 o 
   1   7   8     1658.33     1647.59     64.22 o 
   3   7   8       98.01      105.80     22.09 o 
   5   7   8      267.29      245.79     31.40 o 
   7   7   8     3466.84     3470.38     97.30 o 
   9   7   8      186.96      158.52     32.34 o 
  11   7   8       55.40       29.35     26.01 o 
  13   7   8       93.29      125.39     43.60 o 
  15   7   8       70.43       17.70     40.67 o 
 -28   8   8       83.28      110.11     46.35 o 
 -26   8   8      431.61      486.84     99.66 o 
 -24   8   8       35.32       30.88     33.33 o 
 -22   8   8       67.81       91.50     37.65 o 
 -20   8   8      198.39      231.21     44.01 o 
 -18   8   8      740.59      671.43     70.26 o 
 -16   8   8     1107.67     1129.97     73.33 o 
 -14   8   8     2884.48     2729.73    119.93 o 
 -12   8   8     1473.69     1472.54     76.98 o 
 -10   8   8     6336.70     6482.71    171.43 o 
  -8   8   8      127.54      116.85     24.34 o 
  -6   8   8     2403.93     2409.50     91.48 o 
  -4   8   8        0.38        0.65     23.61 o 
  -2   8   8       51.49       11.47     24.30 o 
   0   8   8      102.45       91.86     31.05 o 
   2   8   8      386.28      486.36     42.55 o 
   4   8   8      953.74      907.56     53.99 o 
   6   8   8      283.81      270.45     36.19 o 
   8   8   8      180.57      138.03     39.46 o 
  10   8   8      125.50      107.76     38.88 o 
  12   8   8       43.81       40.65     50.68 o 
  14   8   8      170.84      277.86     81.30 o 
 -27   9   8       31.78      -11.67     35.90 o 
 -25   9   8      426.17      402.67     60.30 o 
 -23   9   8       32.27       45.39     33.23 o 
 -21   9   8     1170.95     1125.50     89.13 o 
 -19   9   8        1.50      -15.11     25.15 o 
 -17   9   8      720.58      652.27    108.88 o 
 -15   9   8       15.85       12.61     28.80 o 
 -13   9   8     1255.11     1326.00     77.28 o 
 -11   9   8      631.17      569.06    113.50 o 
  -9   9   8       60.56       75.55     24.57 o 
  -7   9   8       21.23      -25.10     22.18 o 
  -5   9   8     5586.83     5010.03    146.72 o 
  -3   9   8        8.17        1.49     23.83 o 
  -1   9   8      111.89      104.78     35.21 o 
   1   9   8      272.10      354.54     48.22 o 
   3   9   8     1309.90     1420.38    128.99 o 
   5   9   8       85.52      104.13     29.90 o 
   7   9   8      637.14      739.20     58.59 o 
   9   9   8     1304.12     1445.98     87.26 o 
  11   9   8      974.21     1018.70    122.86 o 
  13   9   8      328.79      454.57     97.24 o 
 -24  10   8      475.17      384.23     60.53 o 
 -22  10   8       52.21        3.68     31.80 o 
 -20  10   8      544.79      547.78    129.06 o 
 -18  10   8     2164.28     2352.49    109.83 o 
 -16  10   8      223.32      160.34     42.72 o 
 -14  10   8      108.27       73.95     51.44 o 
 -12  10   8       58.44       23.70     30.78 o 
 -10  10   8       21.09        5.61     27.24 o 
  -8  10   8     4075.27     4190.04    254.42 o 
  -6  10   8     6507.34     6048.60    167.81 o 
  -4  10   8        7.78        9.97     49.03 o 
  -2  10   8        0.62        2.82     26.24 o 
   0  10   8      174.96      113.57     38.98 o 
   2  10   8      663.50      751.42     78.85 o 
   4  10   8      351.18      354.03     43.28 o 
   6  10   8       87.24      115.19     33.15 o 
   8  10   8      128.87      200.12     39.15 o 
  10  10   8       89.05      144.03     64.43 o 
 -23  11   8      252.59      347.33     98.92 o 
 -21  11   8      251.20      214.79     51.96 o 
 -19  11   8      835.57      756.22     70.37 o 
 -17  11   8      480.88      545.80     62.71 o 
 -15  11   8      180.27      151.34     42.61 o 
 -13  11   8     1602.47     1628.56    141.77 o 
 -11  11   8       16.58      -23.42     28.03 o 
  -9  11   8       41.81       78.92     49.67 o 
  -7  11   8     5842.59     6083.92    174.29 o 
  -5  11   8       44.18       -2.66     27.79 o 
  -3  11   8      466.22      529.90    116.34 o 
  -1  11   8      949.93      859.18     70.47 o 
   1  11   8     1218.71     1286.49    139.51 o 
   3  11   8       72.45      104.79     50.83 o 
   5  11   8      230.09      250.70     41.89 o 
   7  11   8      574.09      619.02     55.62 o 
   9  11   8      339.45      497.16     97.86 o 
 -20  12   8       32.30       36.60     40.86 o 
 -18  12   8      984.61      979.71    118.33 o 
 -16  12   8      290.23      319.76     53.78 o 
 -14  12   8      461.53      626.96     67.17 o 
 -12  12   8        5.26       55.65     36.67 o 
 -10  12   8      221.25      201.88     65.47 o 
  -8  12   8        0.12       21.14     46.37 o 
  -6  12   8      435.94      471.60    197.37 o 
  -4  12   8       15.44       13.22     31.05 o 
  -2  12   8      277.07      348.76     55.01 o 
   0  12   8      302.28      272.91     86.32 o 
   2  12   8      568.79      620.03     70.19 o 
   4  12   8       28.62      -20.93     35.16 o 
   6  12   8      636.29      673.47     80.85 o 
 -17  13   8      448.10      480.10    184.57 o 
 -15  13   8      137.91       79.23     41.85 o 
 -13  13   8        0.20       17.32     35.75 o 
 -11  13   8       24.34       74.98     55.89 o 
  -9  13   8       28.02       50.99     56.99 o 
  -7  13   8      559.71      654.60    100.63 o 
  -5  13   8      947.78      674.14    104.10 o 
  -3  13   8       43.77        0.82     35.57 o 
  -1  13   8      645.73      647.88     73.69 o 
   1  13   8       85.78      145.53     86.33 o 
   3  13   8      118.68      129.49     51.05 o 
 -10  14   8      205.92      396.99     92.04 o 
  -8  14   8      212.10      274.64     82.53 o 
  -6  14   8       23.93       58.12     61.20 o 
  -4  14   8      249.70      365.75     91.81 o 
 -33   1   9      899.02      831.24    144.56 o 
 -31   1   9      256.77      285.09     43.48 o 
 -29   1   9      444.27      532.79     51.39 o 
 -27   1   9       44.69       14.81     24.85 o 
 -25   1   9      454.33      499.86     43.25 o 
 -23   1   9      869.72      876.39     49.53 o 
 -21   1   9      430.09      420.85     36.22 o 
 -19   1   9      656.93      684.50     32.07 o 
 -17   1   9       52.97       14.06     19.69 o 
 -15   1   9     1788.80     1729.95     46.23 o 
 -13   1   9    18828.29    18488.22    212.70 o 
 -11   1   9      198.36      165.46     14.87 o 
  -9   1   9       23.49       -3.12     10.28 o 
  -7   1   9      259.65      228.98     17.97 o 
  -5   1   9     1920.62     1942.49     45.03 o 
  -3   1   9    16006.92    15969.18    203.89 o 
  -1   1   9     1385.80     1437.34     47.22 o 
   1   1   9      304.29      233.48     22.76 o 
   3   1   9      480.52      452.46     77.30 o 
   5   1   9     2783.73     2857.49    104.13 o 
   7   1   9     1453.48     1288.72     71.44 o 
   9   1   9      791.06      948.31     68.96 o 
  11   1   9     2066.13     2061.04     94.64 o 
  13   1   9      288.82      269.15     62.92 o 
  15   1   9     1687.27     1766.18     81.49 o 
  17   1   9      204.33      215.15     46.00 o 
 -32   2   9     2661.24     2811.49    103.68 o 
 -30   2   9      101.46      110.59     33.50 o 
 -28   2   9      491.65      501.41     50.69 o 
 -26   2   9      674.71      644.63     62.26 o 
 -24   2   9      117.49      127.86     29.14 o 
 -22   2   9      369.13      347.06     34.99 o 
 -20   2   9     2228.80     2218.41    108.29 o 
 -18   2   9      385.81      401.00     26.85 o 
 -16   2   9      152.93      189.53     18.87 o 
 -14   2   9      276.86      243.14     20.40 o 
 -12   2   9       42.61       17.69     15.08 o 
 -10   2   9      194.48      195.93     25.11 o 
  -8   2   9     1332.18     1371.35     39.42 o 
  -6   2   9       21.02        6.39     11.07 o 
  -4   2   9     1384.49     1380.59     36.77 o 
  -2   2   9     2850.55     2715.72     69.29 o 
   0   2   9      164.33      189.52     22.68 o 
   2   2   9       39.97       23.83     19.54 o 
   4   2   9     3194.59     3251.32    110.71 o 
   6   2   9       39.46       41.46     27.15 o 
   8   2   9     2029.06     2003.51    117.71 o 
  10   2   9     1142.01     1045.49    152.34 o 
  12   2   9      157.08      123.10     31.92 o 
  14   2   9       22.23       31.13     28.36 o 
  16   2   9      118.91       98.79     35.27 o 
 -31   3   9     2531.83     2366.60    119.25 o 
 -29   3   9      302.94      406.83     59.75 o 
 -27   3   9     1684.30     2019.60    102.74 o 
 -25   3   9      193.12      188.07     31.71 o 
 -23   3   9      138.92      140.74     34.24 o 
 -21   3   9     2069.78     1928.07     67.00 o 
 -19   3   9      182.55      197.79     27.10 o 
 -17   3   9      681.67      711.73     38.93 o 
 -15   3   9       22.03        9.25     11.82 o 
 -13   3   9      122.59      141.72     16.80 o 
 -11   3   9     1973.04     2108.41     87.67 o 
  -9   3   9       49.41       16.09     18.02 o 
  -7   3   9     4346.32     4191.08     91.99 o 
  -5   3   9     2590.65     2598.09     54.87 o 
  -3   3   9        8.15       26.67     15.73 o 
  -1   3   9      525.56      578.42     39.10 o 
   1   3   9     1001.13      867.68     51.44 o 
   3   3   9      645.30      615.63     37.75 o 
   5   3   9     1224.37     1191.26     70.46 o 
   7   3   9     1663.06     1560.71    160.06 o 
   9   3   9       51.78       33.69     27.49 o 
  11   3   9      522.92      473.58     45.27 o 
  13   3   9      824.61      805.72     57.48 o 
  15   3   9      200.59      267.60     42.94 o 
 -32   4   9       13.62        7.08     88.93 o 
 -30   4   9       32.17       23.40     47.75 o 
 -28   4   9       15.45       15.63     35.46 o 
 -26   4   9       49.69       29.23     33.78 o 
 -24   4   9      576.92      595.60     60.43 o 
 -22   4   9       62.26       46.52     29.03 o 
 -20   4   9      858.21      954.40     66.16 o 
 -18   4   9      451.84      350.95     53.18 o 
 -16   4   9        4.93       -6.17     15.63 o 
 -14   4   9      379.65      428.27     23.71 o 
 -12   4   9      702.37      595.18     48.95 o 
 -10   4   9      712.88      772.74     38.74 o 
  -8   4   9      404.38      416.22     36.02 o 
  -6   4   9     1312.11     1214.98     57.65 o 
  -4   4   9     5111.50     5363.03    111.92 o 
  -2   4   9      905.19     1093.75     75.32 o 
   0   4   9     2429.10     2421.62     70.85 o 
   2   4   9     1690.73     1660.35     59.77 o 
   4   4   9     2709.78     2682.05     78.52 o 
   6   4   9      398.78      355.18     79.80 o 
   8   4   9      838.45      952.94     98.96 o 
  10   4   9     1040.16     1010.06     59.49 o 
  12   4   9        9.80       31.18     27.29 o 
  14   4   9      216.25      178.01     37.92 o 
  16   4   9      537.77      545.35     69.89 o 
 -31   5   9       37.39       61.29     42.87 o 
 -29   5   9      539.15      536.59    104.56 o 
 -27   5   9      149.75      312.39     53.46 o 
 -25   5   9      153.50      188.88     44.26 o 
 -23   5   9      377.63      406.92     52.97 o 
 -21   5   9       91.87       88.15     33.03 o 
 -19   5   9       53.90       24.94     27.26 o 
 -17   5   9      189.98      185.71     37.68 o 
 -15   5   9       30.34       -5.58     35.19 o 
 -13   5   9      110.41       95.88     19.95 o 
 -11   5   9      264.26      314.95     28.39 o 
  -9   5   9      574.01      542.58     50.59 o 
  -7   5   9      885.05      976.07     69.62 o 
  -5   5   9     1007.98     1037.45     55.48 o 
  -3   5   9     1856.22     1927.53     96.50 o 
  -1   5   9     4370.56     4125.62     99.16 o 
   1   5   9     1133.64     1105.68     52.56 o 
   3   5   9     2958.18     3009.11     73.37 o 
   5   5   9     1340.38     1351.05     74.64 o 
   7   5   9     4110.67     4241.98    112.99 o 
   9   5   9       34.45       66.97     35.28 o 
  11   5   9      417.29      425.96     69.28 o 
  13   5   9      559.71      540.85     53.55 o 
  15   5   9      122.05      115.60     84.18 o 
 -30   6   9      205.46      344.77     96.47 o 
 -28   6   9      269.47      358.98     59.31 o 
 -26   6   9      542.51      611.26     69.37 o 
 -24   6   9     1275.45     1176.30    105.65 o 
 -22   6   9      545.16      602.75     60.23 o 
 -20   6   9      470.01      404.51     51.00 o 
 -18   6   9      716.78      856.28     63.67 o 
 -16   6   9      740.02      960.76     78.65 o 
 -14   6   9        0.38      -11.11     22.07 o 
 -12   6   9     1937.23     2002.81     63.73 o 
 -10   6   9      158.86      114.25     24.77 o 
  -8   6   9      610.54      623.83     46.82 o 
  -6   6   9     2351.10     2518.40     89.00 o 
  -4   6   9      699.85      641.05     48.47 o 
  -2   6   9      813.60      814.13     53.78 o 
   0   6   9     2063.24     2101.65     59.22 o 
   2   6   9     1581.86     1508.45     62.04 o 
   4   6   9      699.52      669.04     38.59 o 
   6   6   9       30.14       -0.03     18.87 o 
   8   6   9        3.21        3.65     22.11 o 
  10   6   9      828.67      978.00     59.94 o 
  12   6   9      145.31      111.43     33.19 o 
  14   6   9      779.37      681.11     88.08 o 
 -29   7   9       91.59      148.35     48.40 o 
 -27   7   9      352.79      507.64    114.27 o 
 -25   7   9     2053.87     2067.27    106.62 o 
 -23   7   9      284.69      269.29     49.44 o 
 -21   7   9        4.58      -12.95     42.77 o 
 -19   7   9     2415.01     2351.00    165.19 o 
 -17   7   9     2451.67     2297.61     99.31 o 
 -15   7   9       59.85        0.42     26.82 o 
 -13   7   9     1125.44     1042.58     96.23 o 
 -11   7   9     3245.15     3290.47    114.20 o 
  -9   7   9       28.56       -7.66     17.33 o 
  -7   7   9        1.42       -3.33     20.64 o 
  -5   7   9      381.17      422.71     44.45 o 
  -3   7   9     2352.89     2221.31    108.04 o 
  -1   7   9     1211.53     1267.81     58.41 o 
   1   7   9       54.82       33.29     23.69 o 
   3   7   9      643.30      607.13     57.79 o 
   5   7   9      720.12      728.61     50.03 o 
   7   7   9      383.28      420.69     36.68 o 
   9   7   9        2.49        8.36     25.16 o 
  11   7   9       29.14       18.66     28.17 o 
  13   7   9       48.37      117.18     46.09 o 
 -28   8   9      572.61      414.82     94.38 o 
 -26   8   9       21.57      -10.99     33.57 o 
 -24   8   9     1437.54     1571.34    166.27 o 
 -22   8   9      629.42      553.33     72.13 o 
 -20   8   9     1214.42     1283.59     81.81 o 
 -18   8   9     1607.75     1605.20     89.68 o 
 -16   8   9      226.06      151.63     38.08 o 
 -14   8   9      242.74      209.49     41.04 o 
 -12   8   9     2787.07     2736.14    106.92 o 
 -10   8   9     1763.38     1932.78     68.04 o 
  -8   8   9     1443.82     1396.54     70.12 o 
  -6   8   9      343.59      291.64     41.72 o 
  -4   8   9      446.32      460.84     52.65 o 
  -2   8   9        0.04       28.69     27.55 o 
   0   8   9        3.56      -25.07     20.08 o 
   2   8   9     3771.35     3620.04    104.44 o 
   4   8   9       58.92       63.85     27.55 o 
   6   8   9     1316.63     1092.78     62.79 o 
   8   8   9     1017.47      915.65     74.31 o 
  10   8   9      279.46      394.50     86.00 o 
  12   8   9     1701.13     1770.74    154.12 o 
 -27   9   9     1356.81     1261.12     95.16 o 
 -25   9   9        1.90       12.36     32.19 o 
 -23   9   9       20.30        5.74     32.03 o 
 -21   9   9       51.54       30.91     55.02 o 
 -19   9   9     1477.38     1481.22     89.22 o 
 -17   9   9      878.73      838.72     85.01 o 
 -15   9   9      841.47      634.70     62.87 o 
 -13   9   9      119.71      135.46     38.96 o 
 -11   9   9      498.99      351.62     48.20 o 
  -9   9   9      446.54      493.25     56.64 o 
  -7   9   9     1290.20     1202.20    108.54 o 
  -5   9   9       14.27        7.71     26.67 o 
  -3   9   9      469.54      431.49     50.09 o 
  -1   9   9     1695.77     1789.81     90.42 o 
   1   9   9        1.43       32.43     26.28 o 
   3   9   9     3259.21     3155.85    123.33 o 
   5   9   9        2.82       24.45     27.60 o 
   7   9   9       48.90      117.34     33.52 o 
   9   9   9     1755.01     1977.76    188.82 o 
  11   9   9        0.61      -47.00     47.60 o 
 -24  10   9       91.20       41.30     39.78 o 
 -22  10   9      254.43      256.76     53.68 o 
 -20  10   9       15.96       56.21     34.35 o 
 -18  10   9     1278.49     1439.03     89.45 o 
 -16  10   9      650.34      532.80     60.62 o 
 -14  10   9     3899.13     3691.10    136.60 o 
 -12  10   9     1135.01      998.44     72.60 o 
 -10  10   9      981.88      889.63     97.97 o 
  -8  10   9      408.93      394.82     49.04 o 
  -6  10   9      669.27      702.41     60.86 o 
  -4  10   9       49.54       18.94     28.57 o 
  -2  10   9     1400.32     1556.27     89.07 o 
   0  10   9        9.42        9.87     30.77 o 
   2  10   9     2249.39     2582.08     94.38 o 
   4  10   9      160.59      152.79     35.83 o 
   6  10   9        0.34       -0.20     28.41 o 
   8  10   9      428.77      601.43     70.18 o 
 -23  11   9       47.00      -16.22     36.54 o 
 -21  11   9       99.76      166.26     46.57 o 
 -19  11   9       25.52      -16.92     30.76 o 
 -17  11   9      746.47      724.74     70.58 o 
 -15  11   9       84.77      113.23     38.85 o 
 -13  11   9       47.74       55.96     34.52 o 
 -11  11   9      587.86      591.07     88.31 o 
  -9  11   9       28.07       59.02     46.99 o 
  -7  11   9      590.32      495.07     57.08 o 
  -5  11   9       79.55       85.54     37.00 o 
  -3  11   9       29.96       21.87     32.44 o 
  -1  11   9       97.38      255.47     50.70 o 
   1  11   9      106.35      139.19     44.60 o 
   3  11   9        2.30      -11.19     34.04 o 
   5  11   9       38.14       -3.49     32.18 o 
   7  11   9      145.40      142.70     39.14 o 
 -20  12   9      516.48      525.83     67.68 o 
 -18  12   9       87.90      149.56     48.16 o 
 -16  12   9       63.74       99.05     42.37 o 
 -14  12   9       48.16       99.99     45.33 o 
 -12  12   9      204.37      195.76     47.12 o 
 -10  12   9      259.44      187.66     65.98 o 
  -8  12   9       21.73       48.62     49.38 o 
  -6  12   9        0.42        9.61     35.80 o 
  -4  12   9      115.28      157.13     43.60 o 
  -2  12   9       21.80      -10.85     32.89 o 
   0  12   9      825.31      823.94     83.97 o 
   2  12   9        0.93       -5.12     37.34 o 
   4  12   9       38.71       41.11     33.37 o 
 -15  13   9      524.77      650.95    102.05 o 
 -13  13   9        2.57       -8.83     49.59 o 
 -11  13   9      137.86      155.40     68.33 o 
  -9  13   9     1629.62     1486.84    137.07 o 
  -7  13   9      898.16     1061.81    122.03 o 
  -5  13   9      104.43      104.77     45.41 o 
  -3  13   9       18.07        7.03     36.54 o 
  -1  13   9      445.16      480.80     68.05 o 
 -32   0  10     1642.69     1785.12    103.75 o 
 -30   0  10      124.15       72.30     37.65 o 
 -28   0  10      321.66      376.42     52.78 o 
 -26   0  10      749.47      804.81     70.00 o 
 -24   0  10      328.45      391.69     72.42 o 
 -22   0  10     1185.99     1115.19     67.73 o 
 -20   0  10     5874.15     6018.86    122.75 o 
 -18   0  10       89.06      128.50     32.76 o 
 -16   0  10     4087.25     4380.20     97.23 o 
 -14   0  10       94.66       96.76     19.74 o 
 -12   0  10      304.59      298.09     26.54 o 
 -10   0  10     1815.63     1747.60     65.50 o 
  -8   0  10     4818.69     4496.52    113.67 o 
  -6   0  10       25.81       35.52     18.27 o 
  -4   0  10     1428.42     1389.62     54.21 o 
  -2   0  10     2457.03     2578.87    131.71 o 
   0   0  10     7467.13     6968.82    248.03 o 
   2   0  10        8.72        2.64     31.06 o 
   4   0  10    16066.96    15507.20    455.92 o 
   6   0  10       91.39       62.62     41.92 o 
   8   0  10     3405.18     3538.07    179.09 o 
  10   0  10      202.02      162.97     58.77 o 
  12   0  10      849.44     1041.63    109.96 o 
  14   0  10      532.86      412.57     84.02 o 
 -33   1  10       16.04        4.32     26.54 o 
 -31   1  10      263.02      276.20     43.79 o 
 -29   1  10      220.59      203.26     37.93 o 
 -27   1  10      276.10      294.96     38.90 o 
 -25   1  10        7.96      -15.29     22.32 o 
 -23   1  10     1556.69     1480.03     62.83 o 
 -21   1  10       64.17       77.86     24.09 o 
 -19   1  10      634.13      692.17     42.35 o 
 -17   1  10      564.94      578.16     30.25 o 
 -15   1  10      221.18      251.11     18.32 o 
 -13   1  10       63.63       70.43     13.23 o 
 -11   1  10      173.26      167.34     18.88 o 
  -9   1  10      263.25      248.62     26.76 o 
  -7   1  10      172.66      215.35     23.54 o 
  -5   1  10     1598.78     1628.17     42.53 o 
  -3   1  10     1865.53     1695.18     99.63 o 
  -1   1  10        0.12      -29.89     27.77 o 
   1   1  10       49.53       89.21     30.08 o 
   3   1  10     2812.12     2689.95    102.89 o 
   5   1  10     1891.21     1833.76    128.29 o 
   7   1  10      483.49      454.54     51.34 o 
   9   1  10      466.32      438.43     63.71 o 
  11   1  10      448.43      438.82     54.92 o 
  13   1  10        0.93       17.77     27.88 o 
  15   1  10      124.15       99.36     63.63 o 
 -32   2  10      207.49      127.07     47.06 o 
 -30   2  10       20.23        9.04     37.02 o 
 -28   2  10     1936.46     1985.57    127.95 o 
 -26   2  10      170.70      266.61     36.60 o 
 -24   2  10      908.98      916.02     52.26 o 
 -22   2  10      381.48      381.80     37.02 o 
 -20   2  10      105.48      110.59     24.87 o 
 -18   2  10       37.85       49.03     15.63 o 
 -16   2  10      251.49      260.29     22.32 o 
 -14   2  10     6221.16     6090.54    102.54 o 
 -12   2  10      776.96      785.36     34.47 o 
 -10   2  10      311.75      321.15     34.69 o 
  -8   2  10      343.86      331.59     22.55 o 
  -6   2  10      302.69      270.79     25.66 o 
  -4   2  10        3.75       -4.98     14.08 o 
  -2   2  10     1681.74     1703.55     56.25 o 
   0   2  10     2104.55     1948.46     88.91 o 
   2   2  10     1495.74     1413.67     74.02 o 
   4   2  10     1649.70     1519.35    189.44 o 
   6   2  10       89.53      117.14     32.70 o 
   8   2  10      270.14      274.75     44.91 o 
  10   2  10        5.15       12.03     28.03 o 
  12   2  10      185.60      202.16     38.29 o 
  14   2  10     3266.57     3659.30    118.45 o 
 -31   3  10       24.00      -40.17     36.97 o 
 -29   3  10       78.37       25.22     35.18 o 
 -27   3  10      229.80      263.92     49.78 o 
 -25   3  10      164.50      219.80     44.80 o 
 -23   3  10      368.69      355.48     36.44 o 
 -21   3  10     1482.64     1353.26     61.91 o 
 -19   3  10     1660.79     1679.33     60.84 o 
 -17   3  10     4620.28     4410.69     82.77 o 
 -15   3  10     1185.96     1161.41     39.58 o 
 -13   3  10      145.37      142.96     22.51 o 
 -11   3  10     2823.52     2843.21     74.42 o 
  -9   3  10       29.55        1.21     21.31 o 
  -7   3  10      188.72      190.00     19.28 o 
  -5   3  10      214.75      238.44     26.89 o 
  -3   3  10      141.49      146.85     24.15 o 
  -1   3  10     2603.27     2446.37     70.61 o 
   1   3  10     2849.25     2712.88     76.33 o 
   3   3  10       20.33       31.62     34.67 o 
   5   3  10     1650.10     1527.28     80.27 o 
   7   3  10       67.08       65.75     33.38 o 
   9   3  10        4.55       11.48     27.08 o 
  11   3  10      964.54      864.74     59.26 o 
  13   3  10       23.14       -0.44     26.91 o 
 -32   4  10       89.61       87.37     63.73 o 
 -30   4  10      858.24      808.20     77.14 o 
 -28   4  10       94.09      130.07     42.51 o 
 -26   4  10      936.51      994.39     76.13 o 
 -24   4  10       26.28       20.87     51.90 o 
 -22   4  10       78.19       19.13     74.68 o 
 -20   4  10     2757.91     3034.52    119.96 o 
 -18   4  10        1.39       -5.25     25.61 o 
 -16   4  10     1393.31     1370.95     95.11 o 
 -14   4  10     7294.32     7338.29    139.64 o 
 -12   4  10     3556.75     3509.57    138.29 o 
 -10   4  10      424.42      536.07     41.06 o 
  -8   4  10      667.42      531.58     42.21 o 
  -6   4  10     1778.13     1775.11     60.55 o 
  -4   4  10     2916.25     2862.09     78.83 o 
  -2   4  10     1432.56     1477.86     80.38 o 
   0   4  10       18.63       16.11     19.48 o 
   2   4  10        4.22        9.64     19.72 o 
   4   4  10       46.56       40.40     28.27 o 
   6   4  10       57.84       67.43     46.35 o 
   8   4  10        7.53      -14.06     22.52 o 
  10   4  10        8.52       35.22     26.96 o 
  12   4  10      418.24      513.69    106.35 o 
  14   4  10      608.73      616.33     56.12 o 
 -31   5  10      336.35      327.81     60.18 o 
 -29   5  10      486.23      518.69     67.34 o 
 -27   5  10      153.55      145.35     44.31 o 
 -25   5  10     1527.34     1443.43     89.73 o 
 -23   5  10      108.77      127.35     39.45 o 
 -21   5  10     1094.00     1078.88     87.31 o 
 -19   5  10       76.66       49.58     30.95 o 
 -17   5  10      104.91      116.23     33.43 o 
 -15   5  10      488.98      542.00     51.00 o 
 -13   5  10      253.42      248.32     27.66 o 
 -11   5  10       40.65       25.11     18.45 o 
  -9   5  10     6394.31     6343.30    355.72 o 
  -7   5  10     1227.02     1333.62    194.99 o 
  -5   5  10     1722.47     1809.37     85.35 o 
  -3   5  10        1.58      -10.85     18.04 o 
  -1   5  10     2189.17     2195.15     72.40 o 
   1   5  10     1213.28     1214.93     59.97 o 
   3   5  10     5025.55     5146.97    121.04 o 
   5   5  10      421.29      389.51     40.18 o 
   7   5  10     1441.12     1402.88     68.35 o 
   9   5  10      346.91      342.42     42.74 o 
  11   5  10      450.37      384.77     48.13 o 
  13   5  10        0.68      -24.82     27.55 o 
 -30   6  10        1.98       19.06     41.68 o 
 -28   6  10        0.82      -19.16     30.36 o 
 -26   6  10       94.61       70.23     36.40 o 
 -24   6  10      150.27      117.22     38.83 o 
 -22   6  10      605.65      618.73     79.96 o 
 -20   6  10     3082.18     2902.84    115.95 o 
 -18   6  10      109.84      129.75     36.74 o 
 -16   6  10       79.02      116.47     34.90 o 
 -14   6  10      727.86      700.33     56.98 o 
 -12   6  10      144.79      134.78     28.84 o 
 -10   6  10     1137.90     1073.01     94.80 o 
  -8   6  10      485.49      519.24     46.29 o 
  -6   6  10     2447.66     2344.24     89.20 o 
  -4   6  10     1706.55     1633.34     63.48 o 
  -2   6  10      149.88      156.70     29.12 o 
   0   6  10      557.58      503.44     41.44 o 
   2   6  10     3670.48     3624.08     95.22 o 
   4   6  10      516.73      507.67     36.67 o 
   6   6  10      695.73      739.65     52.33 o 
   8   6  10      283.44      243.08     38.74 o 
  10   6  10       14.55       35.22     28.44 o 
  12   6  10      244.07      293.25     46.04 o 
 -29   7  10       21.07      -36.80     34.15 o 
 -27   7  10        4.34      -12.00     34.26 o 
 -25   7  10        3.30       19.14     39.24 o 
 -23   7  10        0.69      -19.45     28.71 o 
 -21   7  10      329.16      391.80     59.74 o 
 -19   7  10      785.80      803.40     65.88 o 
 -17   7  10      454.41      485.83     67.00 o 
 -15   7  10       30.58       59.83     31.24 o 
 -13   7  10       91.32       51.29     30.92 o 
 -11   7  10       24.32       32.05     21.99 o 
  -9   7  10       84.79       79.04     28.07 o 
  -7   7  10      123.44      146.04     33.18 o 
  -5   7  10      327.60      382.72     43.95 o 
  -3   7  10     4524.76     4638.87    116.07 o 
  -1   7  10     3608.38     3652.56    102.03 o 
   1   7  10     1980.18     1900.38     73.48 o 
   3   7  10     1399.04     1432.58     66.39 o 
   5   7  10      210.01      158.93     33.64 o 
   7   7  10      638.87      585.46     63.33 o 
   9   7  10     3282.35     3642.19    143.26 o 
  11   7  10      539.40      681.81     71.16 o 
 -28   8  10      444.04      399.12     64.52 o 
 -26   8  10      281.34      330.72     57.79 o 
 -24   8  10      296.59      279.98     53.01 o 
 -22   8  10      165.32      131.97     43.24 o 
 -20   8  10        0.07      -18.59     26.92 o 
 -18   8  10     1527.31     1407.03    114.23 o 
 -16   8  10      565.52      588.55     58.94 o 
 -14   8  10       11.09       13.03     29.20 o 
 -12   8  10     1014.08      888.02     66.41 o 
 -10   8  10     1726.64     1863.50     82.90 o 
  -8   8  10      493.88      524.02     99.33 o 
  -6   8  10     1497.25     1488.07     76.51 o 
  -4   8  10      203.07      185.23     39.02 o 
  -2   8  10     1511.19     1454.26     65.65 o 
   0   8  10      648.44      625.93     61.38 o 
   2   8  10      410.05      355.18     41.72 o 
   4   8  10        1.16      -19.18     24.06 o 
   6   8  10        0.23       43.85     29.46 o 
   8   8  10       41.86       35.01     37.31 o 
  10   8  10       20.07       58.31     47.21 o 
 -25   9  10        9.31      -35.44     33.81 o 
 -23   9  10     1072.72     1079.13     85.23 o 
 -21   9  10      499.71      476.30     61.83 o 
 -19   9  10      499.79      416.98     58.26 o 
 -17   9  10     2430.94     2251.59    118.64 o 
 -15   9  10       54.51       -7.71     40.57 o 
 -13   9  10      277.85      235.56     44.64 o 
 -11   9  10      330.46      452.11     75.08 o 
  -9   9  10     1120.02     1233.44     72.46 o 
  -7   9  10      813.32      687.72    127.63 o 
  -5   9  10      512.76      463.53     52.44 o 
  -3   9  10     3094.52     3185.10    120.46 o 
  -1   9  10     4234.72     4224.61    118.54 o 
   1   9  10       16.18        4.02     24.87 o 
   3   9  10      409.44      565.76     50.55 o 
   5   9  10      249.31      280.14     42.07 o 
   7   9  10      151.47      106.85     50.31 o 
 -24  10  10      157.41      105.30     63.36 o 
 -22  10  10      142.56       68.19     39.11 o 
 -20  10  10      475.69      443.63     60.05 o 
 -18  10  10       38.96       36.81     35.75 o 
 -16  10  10      399.92      397.89    110.03 o 
 -14  10  10       89.85       79.67     36.62 o 
 -12  10  10       21.80      -14.75     28.33 o 
 -10  10  10       71.15        1.71     40.57 o 
  -8  10  10      137.70      203.65     42.26 o 
  -6  10  10      226.15      208.11     58.13 o 
  -4  10  10       35.95      -25.83     30.92 o 
  -2  10  10      338.09      256.31     49.39 o 
   0  10  10     2650.95     2875.44    104.33 o 
   2  10  10       34.07       61.42     30.81 o 
   4  10  10        0.13        8.91     27.83 o 
   6  10  10       26.83       75.71     35.38 o 
 -21  11  10        0.38       27.87     36.72 o 
 -19  11  10      417.64      479.10     99.37 o 
 -17  11  10      102.36       73.10     40.69 o 
 -15  11  10      147.04       97.57     68.91 o 
 -13  11  10        2.17       11.48     33.47 o 
 -11  11  10     2842.03     3246.11    186.87 o 
  -9  11  10     1448.41     1351.97    125.88 o 
  -7  11  10      114.06      138.05     39.84 o 
  -5  11  10      526.07      811.56     69.71 o 
  -3  11  10       42.56      111.93     43.40 o 
  -1  11  10       83.66      123.26     44.59 o 
   1  11  10      137.65      144.95     39.38 o 
   3  11  10      212.86      193.70     41.46 o 
 -18  12  10       21.73       43.40     39.18 o 
 -16  12  10        2.42      -39.75     31.19 o 
 -14  12  10      119.07      122.97     44.37 o 
 -12  12  10        0.48       57.26     52.18 o 
 -10  12  10      889.69      919.09    111.82 o 
  -8  12  10      159.01      125.49     62.21 o 
  -6  12  10      378.69      511.84     63.35 o 
  -4  12  10        1.48       -5.50     34.77 o 
  -2  12  10      493.55      636.80     71.15 o 
   0  12  10      118.06      139.12     47.24 o 
 -11  13  10       50.22       57.87     56.90 o 
  -9  13  10      607.02      467.96     96.35 o 
  -7  13  10      755.22      631.18    104.48 o 
 -33   1  11      560.73      486.52     54.39 o 
 -31   1  11      158.24      140.98     55.94 o 
 -29   1  11      595.09      700.03     47.96 o 
 -27   1  11      253.62      341.73     35.83 o 
 -25   1  11        9.46        7.21     24.25 o 
 -23   1  11      157.19      178.60     26.98 o 
 -21   1  11      815.65      926.90     43.63 o 
 -19   1  11      210.21      297.42     21.30 o 
 -17   1  11       18.66       18.08     11.85 o 
 -15   1  11      561.36      572.80     25.61 o 
 -13   1  11      173.24      163.51     18.90 o 
 -11   1  11      537.80      476.18     28.18 o 
  -9   1  11        5.97       10.83     12.84 o 
  -7   1  11     4622.53     4570.20     82.95 o 
  -5   1  11     3465.37     3302.98     81.75 o 
  -3   1  11     1036.52      987.92     62.38 o 
  -1   1  11     1244.73     1272.44     69.99 o 
   1   1  11       15.74        9.05     36.68 o 
   3   1  11     5102.28     4797.62    293.31 o 
   5   1  11      832.20      584.22     57.18 o 
   7   1  11      845.06      678.92     66.20 o 
   9   1  11      634.72      615.55     63.97 o 
  11   1  11        2.51        8.36     30.02 o 
  13   1  11      109.55      128.77     37.78 o 
 -32   2  11        5.22      -42.01     34.85 o 
 -30   2  11        0.62      -19.01     35.38 o 
 -28   2  11      231.68      225.79     48.43 o 
 -26   2  11      249.59      332.64     54.08 o 
 -24   2  11     1425.89     1540.96     65.27 o 
 -22   2  11     1140.01     1066.59     54.55 o 
 -20   2  11        8.21        3.91     19.85 o 
 -18   2  11      128.95      112.61     29.64 o 
 -16   2  11     3153.77     3055.70     72.61 o 
 -14   2  11      147.84      186.51     19.54 o 
 -12   2  11     1603.91     1586.61     47.52 o 
 -10   2  11        0.76       -1.31     12.97 o 
  -8   2  11     2795.91     2725.50     61.33 o 
  -6   2  11        3.35        8.17     20.15 o 
  -4   2  11     1010.94      970.24     63.46 o 
  -2   2  11     1363.97     1241.28     69.34 o 
   0   2  11     1072.10     1017.51     67.07 o 
   2   2  11      928.39      959.68     66.26 o 
   4   2  11      280.34      205.47     41.31 o 
   6   2  11      367.73      399.13     51.75 o 
   8   2  11      455.13      401.31     55.22 o 
  10   2  11      109.43       72.63     35.57 o 
  12   2  11      567.24      560.54     64.97 o 
 -31   3  11       15.70       21.53     36.88 o 
 -29   3  11      491.01      526.91     77.20 o 
 -27   3  11       42.46      -21.52     32.88 o 
 -25   3  11      399.42      451.21    115.85 o 
 -23   3  11      236.45      233.88     43.20 o 
 -21   3  11       32.81      -10.61     56.25 o 
 -19   3  11      159.56       69.20     32.04 o 
 -17   3  11     1341.44     1385.87     67.94 o 
 -15   3  11     1258.41     1229.57     68.30 o 
 -13   3  11       51.82       46.05     19.64 o 
 -11   3  11     1105.85     1015.65     38.63 o 
  -9   3  11      761.60      834.49     36.67 o 
  -7   3  11       67.03      105.77     23.01 o 
  -5   3  11     6401.68     6298.72    128.70 o 
  -3   3  11      973.54      955.90     56.59 o 
  -1   3  11        0.91       -2.39     22.55 o 
   1   3  11     3893.94     3827.81    129.69 o 
   3   3  11      159.33      103.62     52.14 o 
   5   3  11      197.28      167.21     85.93 o 
   7   3  11     1787.29     1666.25    253.99 o 
   9   3  11      533.25      534.27     61.94 o 
  11   3  11      772.97      814.55     62.01 o 
 -30   4  11      673.68      768.09     78.63 o 
 -28   4  11      461.60      378.82    137.88 o 
 -26   4  11      124.53      188.16     62.25 o 
 -24   4  11        1.27      -16.84     28.63 o 
 -22   4  11      131.59      127.64     55.17 o 
 -20   4  11      339.09      272.67     44.64 o 
 -18   4  11     1425.74     1400.09     90.32 o 
 -16   4  11     5781.56     5841.35    147.21 o 
 -14   4  11     1747.81     1697.04    166.70 o 
 -12   4  11     1694.03     1638.52     74.45 o 
 -10   4  11      693.44      705.60     41.92 o 
  -8   4  11        0.88        0.08     17.52 o 
  -6   4  11      398.02      352.24     33.62 o 
  -4   4  11     3506.78     3697.64    115.30 o 
  -2   4  11     2262.07     2256.58     72.96 o 
   0   4  11       51.07       45.84     28.20 o 
   2   4  11     1225.52     1232.24     76.69 o 
   4   4  11      239.03      271.31     47.73 o 
   6   4  11      299.79      337.36     54.96 o 
   8   4  11      398.75      320.10     43.10 o 
  10   4  11      386.47      395.01     47.86 o 
  12   4  11      557.29      596.50     57.12 o 
 -31   5  11      102.92       33.36     42.26 o 
 -29   5  11      187.81      196.93     85.76 o 
 -27   5  11     1967.70     2127.08    110.75 o 
 -25   5  11      180.31      146.51     63.18 o 
 -23   5  11      150.03      164.20     42.85 o 
 -21   5  11      163.37      164.14     40.27 o 
 -19   5  11       13.48       65.62     31.06 o 
 -17   5  11       91.37      109.73     35.74 o 
 -15   5  11       14.39        6.55     17.84 o 
 -13   5  11     1491.46     1253.98     54.14 o 
 -11   5  11      550.10      639.91     48.32 o 
  -9   5  11      165.00      244.30     35.32 o 
  -7   5  11     1205.65     1184.88     66.68 o 
  -5   5  11      515.78      474.78     38.26 o 
  -3   5  11     1637.49     1560.28     62.33 o 
  -1   5  11      261.36      250.91     33.16 o 
   1   5  11     4868.23     4704.78    158.67 o 
   3   5  11       98.71       76.98     34.60 o 
   5   5  11      124.61       96.45     29.75 o 
   7   5  11      381.96      451.88     47.09 o 
   9   5  11       97.65       72.64     31.78 o 
  11   5  11        1.59      -27.55     30.56 o 
 -30   6  11        6.23      -15.76     48.56 o 
 -28   6  11      278.91      274.40     56.53 o 
 -26   6  11      568.06      497.19     62.90 o 
 -24   6  11      505.15      562.46    127.95 o 
 -22   6  11       19.43       25.05     30.92 o 
 -20   6  11     2246.50     2139.03    156.65 o 
 -18   6  11        3.83       13.98     28.32 o 
 -16   6  11     1130.30     1065.45     71.37 o 
 -14   6  11       25.94       29.09     19.75 o 
 -12   6  11       42.37       18.25     24.90 o 
 -10   6  11      347.74      394.51     43.51 o 
  -8   6  11        0.27       -1.83     22.87 o 
  -6   6  11       77.19       33.13     25.72 o 
  -4   6  11     1807.86     1867.43     82.30 o 
  -2   6  11      772.35      772.95     54.00 o 
   0   6  11       23.59       12.55     22.52 o 
   2   6  11      237.69      365.59     52.20 o 
   4   6  11     1585.84     1570.78    117.83 o 
   6   6  11      150.51       75.43     37.20 o 
   8   6  11       31.41       21.49     45.54 o 
  10   6  11       10.78       -5.18     35.28 o 
 -29   7  11       38.76       25.71     41.71 o 
 -27   7  11      335.97      402.02    112.20 o 
 -25   7  11      492.59      501.19     64.74 o 
 -23   7  11        6.83        9.40     52.28 o 
 -21   7  11      903.84      922.68     78.30 o 
 -19   7  11       22.41      -60.39     52.86 o 
 -17   7  11      156.63      138.44     38.92 o 
 -15   7  11      215.62      211.75     50.48 o 
 -13   7  11      613.68      565.43     88.68 o 
 -11   7  11      181.61      168.41     36.35 o 
  -9   7  11      280.93      365.47     44.03 o 
  -7   7  11        7.93      -29.35     22.21 o 
  -5   7  11        3.80       -8.19     31.34 o 
  -3   7  11       50.99       14.84     22.52 o 
  -1   7  11      672.26      720.17     91.97 o 
   1   7  11      378.19      343.40     44.37 o 
   3   7  11       25.53       65.22     56.36 o 
   5   7  11     1178.67     1124.24    127.25 o 
   7   7  11       96.86      114.37     42.80 o 
   9   7  11      149.65       79.19     42.14 o 
 -26   8  11        1.40       -4.48     35.02 o 
 -24   8  11       33.74       60.44     38.73 o 
 -22   8  11     2080.54     2279.69    113.94 o 
 -20   8  11       30.44       72.91     37.01 o 
 -18   8  11      868.64      979.33     75.18 o 
 -16   8  11        4.02       -6.15     28.47 o 
 -14   8  11        0.14        9.82     28.34 o 
 -12   8  11       17.22      -49.47     32.98 o 
 -10   8  11     7961.06     8095.93    200.60 o 
  -8   8  11     2417.77     2420.41    100.22 o 
  -6   8  11      345.91      412.88     50.89 o 
  -4   8  11      255.65      247.15     35.69 o 
  -2   8  11     1031.22     1036.82     59.95 o 
   0   8  11      304.53      352.37     42.61 o 
   2   8  11        0.68      -32.24     22.95 o 
   4   8  11      229.63      291.23     69.32 o 
   6   8  11      295.43      507.60     65.90 o 
   8   8  11      609.40      683.52     73.60 o 
 -25   9  11      305.08      308.61    128.53 o 
 -23   9  11      269.48      226.20     52.03 o 
 -21   9  11      672.79      634.69     76.55 o 
 -19   9  11      360.30      383.11     57.01 o 
 -17   9  11       56.80       58.18     34.62 o 
 -15   9  11        7.85       37.77     32.68 o 
 -13   9  11     1283.05     1065.39    106.28 o 
 -11   9  11       31.47       18.73     42.41 o 
  -9   9  11      634.75      584.95     56.60 o 
  -7   9  11       40.69       11.65     30.09 o 
  -5   9  11      446.84      499.76     56.65 o 
  -3   9  11     2656.83     2785.53     96.77 o 
  -1   9  11      189.80      242.77     39.65 o 
   1   9  11        0.64       -6.02     45.04 o 
   3   9  11       27.07       52.74     31.99 o 
   5   9  11        0.01      -32.83     42.20 o 
 -22  10  11        1.93       29.74     61.66 o 
 -20  10  11      687.98      587.13     88.65 o 
 -18  10  11      365.95      280.46     52.14 o 
 -16  10  11     1797.50     1771.56    143.35 o 
 -14  10  11      203.17      210.68     58.90 o 
 -12  10  11        0.16      -49.67     37.13 o 
 -10  10  11      118.61      173.40     64.55 o 
  -8  10  11        9.91       52.96     32.53 o 
  -6  10  11        0.82      -10.95     27.95 o 
  -4  10  11     2159.67     2349.95    181.12 o 
  -2  10  11      475.98      538.13     52.14 o 
   0  10  11      582.61      518.74     57.67 o 
   2  10  11       66.08       71.62     33.57 o 
   4  10  11     1033.37     1014.70     68.80 o 
 -21  11  11      215.19      153.09     47.04 o 
 -19  11  11      585.88      620.65     70.75 o 
 -17  11  11        6.45        9.18     42.29 o 
 -15  11  11      510.15      493.39     63.29 o 
 -13  11  11     1068.53     1062.79    118.97 o 
 -11  11  11      115.54       64.25     54.39 o 
  -9  11  11       68.26       56.97     53.18 o 
  -7  11  11        3.39      -17.15     32.58 o 
  -5  11  11        1.08       22.41     34.50 o 
  -3  11  11        9.55       48.29     38.22 o 
  -1  11  11      115.09      108.65     37.43 o 
   1  11  11       90.65      109.64     37.33 o 
 -16  12  11        4.81       39.63     39.94 o 
 -14  12  11       93.69       84.68     57.82 o 
 -12  12  11      506.45      707.83    105.26 o 
 -10  12  11      392.04      417.51     91.99 o 
  -8  12  11       10.44       31.15     54.47 o 
  -6  12  11      282.55      360.87     89.54 o 
  -4  12  11      333.73      354.42     60.95 o 
 -32   0  12      107.19       92.58     47.21 o 
 -30   0  12     1272.41     1364.40    148.94 o 
 -28   0  12      432.97      422.14     56.88 o 
 -26   0  12     1706.65     1778.76    116.14 o 
 -24   0  12       96.84       79.02     34.25 o 
 -22   0  12      599.25      577.27     54.01 o 
 -20   0  12     1142.16     1164.75     69.65 o 
 -18   0  12     2042.14     2266.97     72.67 o 
 -16   0  12    13545.53    13849.19    229.14 o 
 -14   0  12     2846.84     2650.08     92.67 o 
 -12   0  12      521.71      563.11     44.93 o 
 -10   0  12      693.47      646.45     45.81 o 
  -8   0  12     5132.01     4949.87    127.84 o 
  -6   0  12      910.52      963.17     90.85 o 
  -4   0  12       54.70       85.73     42.48 o 
  -2   0  12     1704.73     1631.45    117.82 o 
   0   0  12       91.15       97.26     45.77 o 
   2   0  12      107.63       94.27     47.07 o 
   4   0  12       81.81       99.10     50.31 o 
   6   0  12     1279.28     1277.25    119.88 o 
   8   0  12        2.37        1.25     42.65 o 
  10   0  12     3108.56     3593.10    205.06 o 
 -31   1  12      509.79      458.55     52.77 o 
 -29   1  12      119.43      105.29     41.92 o 
 -27   1  12      262.16      258.38     33.45 o 
 -25   1  12     1880.67     2128.45     96.04 o 
 -23   1  12       68.74      101.52     29.20 o 
 -21   1  12     1923.05     1920.08     53.86 o 
 -19   1  12    12973.99    13289.85    176.14 o 
 -17   1  12     5311.88     5525.96     84.75 o 
 -15   1  12      207.66      203.13     22.16 o 
 -13   1  12      258.98      283.79     25.29 o 
 -11   1  12      104.68      100.61     31.18 o 
  -9   1  12      139.53      173.87     21.06 o 
  -7   1  12      829.43      945.32     45.77 o 
  -5   1  12      333.09      300.71     42.31 o 
  -3   1  12      102.86       67.89     29.32 o 
  -1   1  12     1599.58     1556.77     80.50 o 
   1   1  12     1108.47      994.94     71.17 o 
   3   1  12     2628.07     2390.47    153.54 o 
   5   1  12        1.34        2.94     28.85 o 
   7   1  12        5.47       41.03     33.34 o 
   9   1  12        1.43       40.09     33.43 o 
  11   1  12      593.09      740.87     76.04 o 
 -32   2  12      100.98       57.93     37.94 o 
 -30   2  12      268.02      373.36     60.12 o 
 -28   2  12        0.11       30.14     35.21 o 
 -26   2  12       56.01       98.37     46.11 o 
 -24   2  12     1096.54     1070.62    115.15 o 
 -22   2  12      391.79      499.39     41.40 o 
 -20   2  12     1610.74     1653.13     49.96 o 
 -18   2  12     8895.51     8742.51    138.18 o 
 -16   2  12      482.18      471.14     28.84 o 
 -14   2  12      943.08      993.07     87.91 o 
 -12   2  12      196.62      232.06     24.20 o 
 -10   2  12     3910.35     3878.19     79.38 o 
  -8   2  12      263.21      221.87     42.85 o 
  -6   2  12      330.68      327.81     37.12 o 
  -4   2  12      893.46      716.55     57.54 o 
  -2   2  12      389.30      446.76     50.45 o 
   0   2  12      694.67      702.28     60.40 o 
   2   2  12     1803.60     1917.24    154.21 o 
   4   2  12        0.26      -16.21     26.59 o 
   6   2  12       61.92       74.48     35.66 o 
   8   2  12      961.92      953.00    125.27 o 
  10   2  12      337.87      376.41     83.59 o 
 -31   3  12       27.55       -0.39     35.46 o 
 -29   3  12      354.00      452.11     76.88 o 
 -27   3  12       19.81       -9.82     30.62 o 
 -25   3  12       35.69       47.11     34.81 o 
 -23   3  12       67.44       49.24     32.93 o 
 -21   3  12       14.72      -21.50     26.32 o 
 -19   3  12       12.65      -19.07     25.08 o 
 -17   3  12     1880.07     1706.86     63.03 o 
 -15   3  12     1436.84     1318.33     48.21 o 
 -13   3  12     2134.51     2187.66     59.73 o 
 -11   3  12     1818.62     1791.73     52.56 o 
  -9   3  12     1573.94     1528.54     81.62 o 
  -7   3  12        3.98        7.59     18.90 o 
  -5   3  12        2.40        8.68     24.87 o 
  -3   3  12      185.82      186.11     38.30 o 
  -1   3  12     2349.14     2068.55    253.54 o 
   1   3  12      893.95      940.84     70.80 o 
   3   3  12      711.24      642.93     62.95 o 
   5   3  12      347.56      336.32     52.14 o 
   7   3  12     1054.19     1050.74    153.48 o 
   9   3  12      118.13      194.35     64.57 o 
 -30   4  12      115.16      167.76     50.19 o 
 -28   4  12        0.20      -43.03     28.69 o 
 -26   4  12       66.46      109.44     50.54 o 
 -24   4  12     1285.45     1240.92     82.32 o 
 -22   4  12       29.14      -38.48     34.98 o 
 -20   4  12      250.64      336.77     50.28 o 
 -18   4  12      127.05      141.06     74.06 o 
 -16   4  12     1249.05     1179.05    146.67 o 
 -14   4  12        1.92       -7.23     19.00 o 
 -12   4  12      491.15      502.65     40.19 o 
 -10   4  12        8.94       15.47     19.53 o 
  -8   4  12      568.96      466.84     38.37 o 
  -6   4  12     2131.27     2029.66     70.33 o 
  -4   4  12     1248.25     1309.51     98.93 o 
  -2   4  12       65.08       90.48     33.08 o 
   0   4  12     2922.61     2893.45    121.83 o 
   2   4  12     1040.39     1007.08     74.76 o 
   4   4  12     1829.93     1679.28    257.99 o 
   6   4  12      228.00      343.22     54.43 o 
   8   4  12      143.45      165.95     37.02 o 
 -29   5  12       11.30       21.31     41.63 o 
 -27   5  12       68.32      125.81     45.56 o 
 -25   5  12       85.18      105.29     40.34 o 
 -23   5  12      496.41      585.12     62.35 o 
 -21   5  12     2347.57     2521.04    110.30 o 
 -19   5  12      164.57      185.91     40.26 o 
 -17   5  12      393.06      335.78     47.74 o 
 -15   5  12      121.69      144.60     37.66 o 
 -13   5  12        3.25        7.60     21.56 o 
 -11   5  12       62.71       64.93     23.11 o 
  -9   5  12      129.17      122.32     26.26 o 
  -7   5  12       87.86      107.24     39.25 o 
  -5   5  12      209.13      221.94     32.20 o 
  -3   5  12       69.25       43.60     23.44 o 
  -1   5  12      326.18      383.20     51.40 o 
   1   5  12     2191.72     2241.37    105.27 o 
   3   5  12     1995.46     2089.27    104.14 o 
   5   5  12      145.92      138.01     35.04 o 
   7   5  12      170.98      171.76     43.88 o 
   9   5  12      570.69      643.00     58.80 o 
 -28   6  12        7.08       25.60     38.41 o 
 -26   6  12      295.16      381.94     59.29 o 
 -24   6  12      311.78      406.33    114.22 o 
 -22   6  12      270.68      297.60     71.43 o 
 -20   6  12      446.25      400.44     55.93 o 
 -18   6  12     1350.26     1255.96     79.93 o 
 -16   6  12      173.23      198.32     43.28 o 
 -14   6  12       21.12       32.16     68.52 o 
 -12   6  12       90.98       82.41     29.69 o 
 -10   6  12      294.73      246.59     39.64 o 
  -8   6  12        7.90       18.92     22.59 o 
  -6   6  12      291.93      356.29     38.36 o 
  -4   6  12     1285.96     1217.45     60.68 o 
  -2   6  12        0.27      -13.48     21.00 o 
   0   6  12      625.15      665.60     65.76 o 
   2   6  12     1188.27     1076.93     79.74 o 
   4   6  12       69.65       88.75     40.24 o 
   6   6  12       12.09       26.46     33.20 o 
   8   6  12       53.10       53.24     37.90 o 
 -27   7  12      189.51      264.79     55.96 o 
 -25   7  12       28.53      -25.54     36.22 o 
 -23   7  12      300.39      287.00     52.54 o 
 -21   7  12     1116.92     1229.77     86.17 o 
 -19   7  12       96.75       37.12     33.57 o 
 -17   7  12      213.74      208.08     56.33 o 
 -15   7  12     2449.25     2418.01    108.10 o 
 -13   7  12     1158.51     1324.25    112.55 o 
 -11   7  12       39.21      -11.66     24.36 o 
  -9   7  12      271.48      303.29     43.51 o 
  -7   7  12      212.27      226.92     34.48 o 
  -5   7  12     1414.94     1403.68     73.30 o 
  -3   7  12      573.52      591.76     48.19 o 
  -1   7  12      123.55      184.80     39.52 o 
   1   7  12      721.26      804.79     95.80 o 
   3   7  12        8.43       18.84     34.24 o 
   5   7  12      143.91      136.67     49.09 o 
 -26   8  12      125.78      184.17     51.86 o 
 -24   8  12     1146.07     1110.71     87.42 o 
 -22   8  12       12.85      -20.98     33.22 o 
 -20   8  12      687.64      672.64     70.37 o 
 -18   8  12      191.12      147.19     44.49 o 
 -16   8  12     2261.18     2299.75    108.55 o 
 -14   8  12      141.42      117.46     53.69 o 
 -12   8  12      980.26      915.94     99.22 o 
 -10   8  12        9.88      -31.37     26.57 o 
  -8   8  12      190.85      111.65     34.47 o 
  -6   8  12       34.84       20.42     26.19 o 
  -4   8  12      190.39      182.44     42.73 o 
  -2   8  12     1434.64     1322.19     78.62 o 
   0   8  12      115.43      173.02     36.15 o 
   2   8  12       50.64       69.65     38.09 o 
   4   8  12      430.32      557.21     68.90 o 
 -25   9  12      686.53      607.08     73.90 o 
 -23   9  12       70.84       43.57     92.66 o 
 -21   9  12        4.99      -42.52     31.14 o 
 -19   9  12      723.96      779.60    151.74 o 
 -17   9  12       83.84       61.81     38.34 o 
 -15   9  12      601.61      642.57     66.95 o 
 -13   9  12      422.43      529.70     86.35 o 
 -11   9  12     1170.55     1212.48    114.22 o 
  -9   9  12        2.29       -4.49     30.65 o 
  -7   9  12      247.98      321.61     49.36 o 
  -5   9  12       10.95      -49.40     41.13 o 
  -3   9  12        0.54       -7.92     24.83 o 
  -1   9  12      106.62       96.97     34.52 o 
   1   9  12      181.77      247.74     96.41 o 
   3   9  12        0.77       -6.90     35.02 o 
 -22  10  12      415.12      338.57     61.10 o 
 -20  10  12      230.63      151.92     81.26 o 
 -18  10  12       67.53       13.09     34.53 o 
 -16  10  12        0.13      -33.09     37.92 o 
 -14  10  12      776.56      788.10    102.50 o 
 -12  10  12     2949.72     2892.70    178.17 o 
 -10  10  12      167.78      282.68     74.89 o 
  -8  10  12        2.89       30.69     55.36 o 
  -6  10  12      160.88      289.33     52.16 o 
  -4  10  12       70.25       60.86     31.67 o 
  -2  10  12      722.51      872.57     90.58 o 
   0  10  12       17.76       18.25     30.96 o 
 -17  11  12       94.72       29.68     37.31 o 
 -15  11  12      128.71       94.20     57.99 o 
 -13  11  12     2958.24     3533.91    203.94 o 
 -11  11  12       22.24       -2.14     46.94 o 
  -9  11  12      110.20       61.61     55.81 o 
  -7  11  12      847.12      996.58     80.80 o 
  -5  11  12      204.48      273.62     56.13 o 
  -3  11  12      659.15      732.15     76.95 o 
 -31   1  13        1.17      -50.14     33.43 o 
 -29   1  13       66.49       72.44     33.68 o 
 -27   1  13      121.46      111.52     34.15 o 
 -25   1  13        5.19       -6.43     21.20 o 
 -23   1  13      770.72      847.34     46.19 o 
 -21   1  13      126.56      215.51     24.87 o 
 -19   1  13      722.72      688.25     37.00 o 
 -17   1  13     3285.71     3540.90     73.08 o 
 -15   1  13       52.06       31.07     17.76 o 
 -13   1  13      142.20      112.19     28.26 o 
 -11   1  13      428.29      383.12     34.24 o 
  -9   1  13     5229.67     5023.25    148.47 o 
  -7   1  13     1193.58     1146.38    156.94 o 
  -5   1  13      216.65      223.61     74.04 o 
  -3   1  13      761.08      797.03     63.72 o 
  -1   1  13       20.47       44.04     30.19 o 
   1   1  13      120.81       76.44     35.34 o 
   3   1  13       74.88       41.93     32.48 o 
   5   1  13      778.01      744.64    112.16 o 
   7   1  13        0.84      -22.92     39.33 o 
 -30   2  13       28.90       45.86     33.03 o 
 -28   2  13      732.73      741.93     59.26 o 
 -26   2  13      518.58      623.97     75.29 o 
 -24   2  13       24.03       12.96     24.58 o 
 -22   2  13      114.59       90.50     24.47 o 
 -20   2  13     1208.79     1188.07     51.40 o 
 -18   2  13      385.26      418.64     29.19 o 
 -16   2  13     1082.31     1056.42     44.74 o 
 -14   2  13       96.45       89.44     31.46 o 
 -12   2  13      479.09      464.10     37.47 o 
 -10   2  13      106.77       86.71     27.05 o 
  -8   2  13      969.35      971.27     50.07 o 
  -6   2  13     1532.09     1325.92     76.01 o 
  -4   2  13        6.67      -11.95     27.77 o 
  -2   2  13        3.84        0.18     26.30 o 
   0   2  13       13.00        6.78     28.65 o 
   2   2  13      786.80      784.79     68.56 o 
   4   2  13      167.11      201.39     45.17 o 
   6   2  13        1.85        0.20     32.75 o 
   8   2  13      236.02      180.22     48.64 o 
 -31   3  13      805.13      873.43    122.78 o 
 -29   3  13      273.45      386.07     61.22 o 
 -27   3  13      114.80      122.84     43.10 o 
 -25   3  13      454.06      431.43    106.72 o 
 -23   3  13       79.94      158.62     43.41 o 
 -21   3  13      846.96      899.72     85.57 o 
 -19   3  13     1668.75     1690.06     59.35 o 
 -17   3  13        3.55       16.02     16.23 o 
 -15   3  13      273.16      284.20     27.68 o 
 -13   3  13      288.82      312.72     34.83 o 
 -11   3  13     2839.26     2818.51     83.70 o 
  -9   3  13      297.97      286.41     33.66 o 
  -7   3  13        0.16       -7.60     19.17 o 
  -5   3  13      355.92      308.34     77.81 o 
  -3   3  13      210.66      301.65     46.71 o 
  -1   3  13      870.90      808.51    115.96 o 
   1   3  13      336.19      363.51     53.55 o 
   3   3  13     1235.39     1131.77     93.10 o 
   5   3  13       34.14       28.21     43.25 o 
   7   3  13        0.24       32.05     35.68 o 
 -30   4  13       72.65       76.55     42.27 o 
 -28   4  13      178.47      183.52     48.28 o 
 -26   4  13        0.07      -14.67     34.05 o 
 -24   4  13       20.01       36.44     34.41 o 
 -22   4  13      206.95      183.77     44.57 o 
 -20   4  13      418.76      384.12     52.05 o 
 -18   4  13      223.22      186.32     40.33 o 
 -16   4  13      249.82      219.27     27.29 o 
 -14   4  13       63.20       53.12     23.61 o 
 -12   4  13       51.92       45.54     22.87 o 
 -10   4  13      291.13      320.09     35.61 o 
  -8   4  13     1785.44     1835.04     83.79 o 
  -6   4  13     2802.02     3101.91     91.42 o 
  -4   4  13     1227.26     1198.88    167.64 o 
  -2   4  13      335.04      392.15     53.48 o 
   0   4  13       68.19       96.62     36.59 o 
   2   4  13      232.16      253.18     49.89 o 
   4   4  13       23.76       16.60     34.55 o 
   6   4  13      343.94      386.63    108.51 o 
 -29   5  13      113.90       90.25     45.87 o 
 -27   5  13       38.34       62.56     38.28 o 
 -25   5  13      493.18      498.00    104.86 o 
 -23   5  13       33.69       61.22     38.48 o 
 -21   5  13      454.19      397.96     79.59 o 
 -19   5  13      321.55      299.40     71.63 o 
 -17   5  13       24.67       25.32     36.49 o 
 -15   5  13        1.10        7.91     23.10 o 
 -13   5  13      155.40      149.89     29.51 o 
 -11   5  13       35.64       32.77     33.31 o 
  -9   5  13     1133.79     1105.07     55.84 o 
  -7   5  13     1447.96     1434.91     91.12 o 
  -5   5  13      968.10      848.84     69.00 o 
  -3   5  13     1574.36     1644.09     89.94 o 
  -1   5  13      612.23      580.76     62.52 o 
   1   5  13     1743.96     1704.01     97.99 o 
   3   5  13       32.21       -5.87     32.28 o 
   5   5  13      614.49      607.64    114.57 o 
 -28   6  13      266.43      281.37     58.38 o 
 -26   6  13        5.34      -13.32     32.25 o 
 -24   6  13       53.03       18.07     36.26 o 
 -22   6  13       18.79       23.73     34.72 o 
 -20   6  13      173.43      245.65    106.19 o 
 -18   6  13     2648.83     2917.85    172.93 o 
 -16   6  13      388.74      291.48    113.41 o 
 -14   6  13      591.14      504.60     78.48 o 
 -12   6  13      929.36      973.67     83.42 o 
 -10   6  13       55.02       41.11     24.93 o 
  -8   6  13      344.83      322.16     37.61 o 
  -6   6  13     2715.45     2643.10     88.47 o 
  -4   6  13     1245.46     1104.29     77.89 o 
  -2   6  13      292.07      439.23    105.99 o 
   0   6  13       83.59       67.83     54.12 o 
   2   6  13      527.66      593.07    115.51 o 
   4   6  13       22.93       16.11     36.46 o 
 -27   7  13       34.13        6.24     48.41 o 
 -25   7  13      309.45      307.83     58.41 o 
 -23   7  13      638.62      599.08     68.16 o 
 -21   7  13        7.49      -26.17     29.77 o 
 -19   7  13        4.18       -7.16     31.48 o 
 -17   7  13     1438.13     1464.20     89.96 o 
 -15   7  13      134.25      127.61     57.46 o 
 -13   7  13      131.77      173.02     56.09 o 
 -11   7  13     1040.62     1097.06     71.14 o 
  -9   7  13       53.38       12.15     23.05 o 
  -7   7  13       24.64      -13.65     22.94 o 
  -5   7  13        0.08      -13.78     22.94 o 
  -3   7  13      214.24      147.94     44.26 o 
  -1   7  13      239.39      233.91     51.54 o 
   1   7  13      188.32      220.35     75.65 o 
   3   7  13        8.97       21.29     34.89 o 
 -24   8  13      549.22      598.09     72.29 o 
 -22   8  13      372.36      575.38    159.55 o 
 -20   8  13       65.29       87.75     76.15 o 
 -18   8  13      304.21      343.60     78.06 o 
 -16   8  13       73.55      101.89     53.62 o 
 -14   8  13      527.48      455.43     80.04 o 
 -12   8  13      507.14      551.88     85.10 o 
 -10   8  13      736.01      900.92    154.81 o 
  -8   8  13     1447.15     1574.54    110.97 o 
  -6   8  13        0.54      -21.11     37.36 o 
  -4   8  13      409.01      429.36     55.83 o 
  -2   8  13      138.78      151.72     45.96 o 
   0   8  13      862.70      761.74     90.63 o 
   2   8  13      317.56      371.47     62.34 o 
 -23   9  13      103.11      156.39     71.29 o 
 -21   9  13      788.97      753.19     78.80 o 
 -19   9  13      344.32      230.28     51.73 o 
 -17   9  13       23.89      -13.06     39.79 o 
 -15   9  13       20.21       80.26     51.63 o 
 -13   9  13      548.21      395.88     79.75 o 
 -11   9  13       30.89       34.32     52.70 o 
  -9   9  13       53.28       15.48     32.29 o 
  -7   9  13      661.04      711.66     56.29 o 
  -5   9  13      370.54      411.11     48.47 o 
  -3   9  13      511.28      461.74     90.78 o 
  -1   9  13        0.26      -18.20     49.59 o 
 -20  10  13     1837.69     2205.38    118.34 o 
 -18  10  13      541.05      545.82     77.72 o 
 -16  10  13       58.25      194.00     68.10 o 
 -14  10  13     1252.14     1243.99    124.66 o 
 -12  10  13      379.38      387.33     83.86 o 
 -10  10  13       73.58       16.81     46.08 o 
  -8  10  13      282.87      305.59     54.43 o 
  -6  10  13        9.64       -3.86     27.88 o 
  -4  10  13     1221.98     1305.50     76.49 o 
 -30   0  14      534.35      478.55     96.95 o 
 -28   0  14     1637.01     1761.94    109.95 o 
 -26   0  14     2881.38     3030.37    167.22 o 
 -24   0  14      541.32      609.83     64.00 o 
 -22   0  14      332.98      501.17     54.75 o 
 -20   0  14      585.16      530.13     42.31 o 
 -18   0  14      520.67      425.75    105.30 o 
 -16   0  14     1081.79     1075.54     75.59 o 
 -14   0  14     2138.79     2208.95     89.70 o 
 -12   0  14       13.67       23.90     40.06 o 
 -10   0  14      722.89      851.42     89.81 o 
  -8   0  14       17.65       19.89     38.08 o 
  -6   0  14      476.88      466.25     77.45 o 
  -4   0  14      932.84      789.24     93.76 o 
  -2   0  14    11815.56    11753.07    399.07 o 
   0   0  14      120.91      106.84     51.38 o 
   2   0  14      237.74      198.77     69.38 o 
   4   0  14     2404.64     2115.77    157.80 o 
   6   0  14      274.59      301.48     83.79 o 
 -31   1  14       67.65       18.21     74.90 o 
 -29   1  14       41.24       18.02     31.35 o 
 -27   1  14       45.33       21.79     29.65 o 
 -25   1  14      772.25      821.00     56.59 o 
 -23   1  14      224.45      279.04     32.96 o 
 -21   1  14       31.72       45.61     19.57 o 
 -19   1  14       45.76       26.38     17.79 o 
 -17   1  14      220.82      260.76     28.20 o 
 -15   1  14      132.94      124.48     29.51 o 
 -13   1  14      210.85      144.35     28.30 o 
 -11   1  14      634.72      636.56     56.80 o 
  -9   1  14      451.75      486.62     52.64 o 
  -7   1  14      467.01      467.25     53.59 o 
  -5   1  14       39.29       77.07     33.77 o 
  -3   1  14     1394.04     1130.50     78.43 o 
  -1   1  14     3033.92     2779.60    119.65 o 
   1   1  14      199.06       74.48     35.85 o 
   3   1  14      345.40      298.35     72.04 o 
   5   1  14        4.67      -31.32     30.72 o 
 -30   2  14     1038.30     1046.56     70.31 o 
 -28   2  14      106.91      164.36     39.12 o 
 -26   2  14      250.85      171.35     39.16 o 
 -24   2  14       15.34        5.76     26.70 o 
 -22   2  14       60.53       82.95     25.03 o 
 -20   2  14     2529.78     2583.04    109.36 o 
 -18   2  14        8.79       30.14     19.12 o 
 -16   2  14       27.88       38.21     19.51 o 
 -14   2  14      199.61      266.10     33.36 o 
 -12   2  14       72.34       96.21     25.27 o 
 -10   2  14     3261.60     3345.16    121.05 o 
  -8   2  14     1297.28     1307.11     79.22 o 
  -6   2  14      207.50      201.92     43.06 o 
  -4   2  14      300.54      196.94     42.23 o 
  -2   2  14        0.27       -8.12     47.74 o 
   0   2  14      507.84      571.09     64.03 o 
   2   2  14      212.72      191.91     59.12 o 
   4   2  14      411.17      373.86    114.34 o 
 -29   3  14       71.11       84.10     39.99 o 
 -27   3  14        5.10       11.53     29.16 o 
 -25   3  14      408.66      408.67     46.97 o 
 -23   3  14      324.40      352.02     36.42 o 
 -21   3  14       43.31       49.35     23.19 o 
 -19   3  14       45.20       45.20     22.62 o 
 -17   3  14      344.73      388.30     32.73 o 
 -15   3  14       41.62       36.54     23.54 o 
 -13   3  14      141.70      157.81     29.54 o 
 -11   3  14      361.26      371.21     37.59 o 
  -9   3  14      925.74      834.70     65.59 o 
  -7   3  14      266.24      265.39     46.80 o 
  -5   3  14      307.97      294.13     70.67 o 
  -3   3  14      528.86      545.64    181.69 o 
  -1   3  14      425.42      446.60     76.18 o 
   1   3  14      441.98      436.96     68.50 o 
   3   3  14      122.48      139.73     44.03 o 
   5   3  14      195.80      191.98     50.06 o 
 -28   4  14      231.43      121.05     48.90 o 
 -26   4  14      992.34     1045.24     83.22 o 
 -24   4  14        0.26      -36.11     54.96 o 
 -22   4  14      571.72      581.46     63.31 o 
 -20   4  14     2162.33     2240.73    129.37 o 
 -18   4  14      276.49      226.91     30.34 o 
 -16   4  14     1072.52      969.85     53.13 o 
 -14   4  14       58.09       13.75     30.06 o 
 -12   4  14       21.57      -20.83     19.05 o 
 -10   4  14      540.07      556.26     44.15 o 
  -8   4  14      274.33      336.23     92.25 o 
  -6   4  14      517.42      557.50    103.62 o 
  -4   4  14     2705.49     2943.03    123.54 o 
  -2   4  14       74.32        8.33     28.85 o 
   0   4  14        2.04       16.19     32.97 o 
   2   4  14       38.31       38.33     60.43 o 
   4   4  14       77.03       84.81     42.44 o 
 -27   5  14      579.31      610.64    117.53 o 
 -25   5  14       14.31       54.74     40.65 o 
 -23   5  14        3.27        3.08     32.80 o 
 -21   5  14        6.69       19.89     33.85 o 
 -19   5  14       92.58      117.11     38.64 o 
 -17   5  14       21.89       21.93     48.49 o 
 -15   5  14      238.23      243.37     43.83 o 
 -13   5  14      750.92      760.06     50.79 o 
 -11   5  14      381.95      419.97     72.25 o 
  -9   5  14       53.66        6.40     22.59 o 
  -7   5  14       31.29       51.20     34.15 o 
  -5   5  14        0.99        4.23     28.73 o 
  -3   5  14      488.72      455.07     58.98 o 
  -1   5  14       59.44       59.64     38.35 o 
   1   5  14      399.00      441.32     68.66 o 
   3   5  14      866.68      926.94    162.66 o 
 -26   6  14     1020.31     1249.86    102.68 o 
 -24   6  14       53.27       11.17     36.31 o 
 -22   6  14      392.24      347.55     57.21 o 
 -20   6  14        4.89      -24.83     44.64 o 
 -18   6  14        2.87      -24.10     47.95 o 
 -16   6  14      424.22      419.46     76.66 o 
 -14   6  14     1514.42     1461.55     89.50 o 
 -12   6  14      689.70      689.57     50.81 o 
 -10   6  14       12.08       22.10     25.23 o 
  -8   6  14       47.48       48.12     37.59 o 
  -6   6  14      380.90      405.02    116.66 o 
  -4   6  14      648.39      579.98     67.89 o 
  -2   6  14      298.18      319.88     91.89 o 
   0   6  14     1651.19     1728.01    128.94 o 
   2   6  14      203.85      246.31     54.52 o 
 -25   7  14      734.17      674.51     76.41 o 
 -23   7  14       38.01       78.17     55.62 o 
 -21   7  14      322.36      348.74     57.24 o 
 -19   7  14        0.89       14.41     43.38 o 
 -17   7  14      121.34      -22.89     40.95 o 
 -15   7  14        9.95      -32.02     37.56 o 
 -13   7  14      122.00      196.05     46.03 o 
 -11   7  14        1.26      -22.69     24.52 o 
  -9   7  14      150.06      140.91     33.04 o 
  -7   7  14      317.20      309.11     85.47 o 
  -5   7  14      584.08      634.91     68.38 o 
  -3   7  14     2021.01     1815.16    103.18 o 
  -1   7  14      119.73      193.84     66.51 o 
 -22   8  14        6.61       30.06     38.44 o 
 -20   8  14      100.37       95.86     44.64 o 
 -18   8  14      167.41      104.08     63.35 o 
 -16   8  14      137.54       83.68     54.58 o 
 -14   8  14      521.97      541.66     88.13 o 
 -12   8  14      114.51       43.61     37.49 o 
 -10   8  14       62.79       35.88     33.91 o 
  -8   8  14        3.16       50.56     29.53 o 
  -6   8  14     1362.70     1451.01    123.34 o 
  -4   8  14      624.35      631.97     70.86 o 
  -2   8  14        4.37      -23.04     33.36 o 
 -19   9  14       35.30       36.43     36.93 o 
 -17   9  14      321.44      331.02     79.07 o 
 -15   9  14      280.29      286.79     76.38 o 
 -13   9  14       24.16        7.57     48.78 o 
 -11   9  14       41.47       -4.18     34.67 o 
  -9   9  14     1188.13     1338.45     74.74 o 
  -7   9  14     3746.39     4329.39    128.86 o 
  -5   9  14      122.07      102.25     36.99 o 
 -12  10  14        1.30        6.77     57.11 o 
 -29   1  15      211.23      221.29     43.95 o 
 -27   1  15      153.99      134.87     36.99 o 
 -25   1  15       35.16       -3.19     30.86 o 
 -23   1  15       78.99       72.56     30.28 o 
 -21   1  15     1219.55     1392.47     66.31 o 
 -19   1  15      522.74      560.96     38.23 o 
 -17   1  15       68.15       69.78     26.37 o 
 -15   1  15      424.85      481.40     41.81 o 
 -13   1  15      106.78      120.39     36.60 o 
 -11   1  15      150.09      118.96     36.54 o 
  -9   1  15       94.48       45.65     31.40 o 
  -7   1  15     2268.58     2227.61    104.66 o 
  -5   1  15       48.56       66.06     34.75 o 
  -3   1  15      138.48      131.63     41.32 o 
  -1   1  15        7.22        4.58     29.26 o 
   1   1  15      163.98      143.54     44.50 o 
 -28   2  15        6.97       -4.37     29.60 o 
 -26   2  15        0.69       21.61     29.28 o 
 -24   2  15        1.34      -35.47     23.64 o 
 -22   2  15       70.34       38.72     22.94 o 
 -20   2  15      203.70      199.51     34.60 o 
 -18   2  15       17.25       25.99     23.79 o 
 -16   2  15       11.18      -10.32     21.95 o 
 -14   2  15        3.11       -5.25     21.15 o 
 -12   2  15       16.89       33.61     30.80 o 
 -10   2  15      115.76      178.35     43.62 o 
  -8   2  15      182.99      182.74     42.88 o 
  -6   2  15      179.35       90.68     36.97 o 
  -4   2  15      241.52      236.41     47.03 o 
  -2   2  15       76.50       43.20     33.20 o 
   0   2  15        0.23       -8.22     32.43 o 
   2   2  15      219.83      195.70     50.12 o 
 -29   3  15        5.87       12.75     33.35 o 
 -27   3  15      754.41      899.80     64.66 o 
 -25   3  15       12.99       32.61     28.49 o 
 -23   3  15       76.58       63.34     26.41 o 
 -21   3  15        9.99       33.23     24.05 o 
 -19   3  15        1.68        2.12     29.77 o 
 -17   3  15      653.09      621.37     63.05 o 
 -15   3  15        2.63       -0.74     22.29 o 
 -13   3  15      132.98      214.10     33.54 o 
 -11   3  15      164.76      167.97     41.32 o 
  -9   3  15        0.88       20.70     30.23 o 
  -7   3  15      294.12      295.62     50.27 o 
  -5   3  15      430.61      545.31     62.85 o 
  -3   3  15       46.17       76.77     36.66 o 
  -1   3  15      281.30      397.55     59.41 o 
   1   3  15      366.53      310.25     55.87 o 
 -28   4  15        4.19      -21.44     31.59 o 
 -26   4  15      536.09      530.12     65.67 o 
 -24   4  15     1073.41     1022.67     56.46 o 
 -22   4  15     2134.47     2053.78     72.82 o 
 -20   4  15      362.90      360.85     45.38 o 
 -18   4  15     1170.15     1361.62    123.35 o 
 -16   4  15        0.07       -2.96     29.74 o 
 -14   4  15      100.10       37.85     25.26 o 
 -12   4  15        0.26        6.16     23.19 o 
 -10   4  15      491.21      480.09     67.17 o 
  -8   4  15     1217.56     1111.11     96.09 o 
  -6   4  15       79.91       78.16     36.80 o 
  -4   4  15        3.98       -2.95     29.11 o 
  -2   4  15      166.67      193.56     48.35 o 
   0   4  15      114.91       88.52     41.83 o 
 -27   5  15      997.32     1014.98     87.27 o 
 -25   5  15        0.47      -22.39     37.08 o 
 -23   5  15      624.68      642.72     55.93 o 
 -21   5  15     1251.05     1227.34    116.65 o 
 -19   5  15     1030.49     1166.48    171.69 o 
 -17   5  15       28.68       63.44     35.45 o 
 -15   5  15       16.38      -17.21     28.78 o 
 -13   5  15      800.95      890.73     56.37 o 
 -11   5  15      294.55      291.99     49.08 o 
  -9   5  15      129.47      115.90     38.37 o 
  -7   5  15      310.25      287.27     52.32 o 
  -5   5  15       27.75        3.02     31.94 o 
  -3   5  15        8.44       27.62     35.87 o 
  -1   5  15       69.71      116.37     44.31 o 
 -24   6  15       39.07      -46.94     31.29 o 
 -22   6  15       11.51       33.30     37.80 o 
 -20   6  15       40.56       87.36     57.67 o 
 -18   6  15       47.01       -9.10     32.11 o 
 -16   6  15        8.46       42.12     35.34 o 
 -14   6  15        8.24       -0.66     30.74 o 
 -12   6  15        3.57      -14.69     36.55 o 
 -10   6  15     1881.62     2093.76    105.38 o 
  -8   6  15      380.00      448.74     59.89 o 
  -6   6  15      407.89      489.63     72.25 o 
  -4   6  15       48.54       56.28     40.56 o 
  -2   6  15      344.49      428.56     64.42 o 
 -23   7  15        5.83        4.11     40.00 o 
 -21   7  15        0.01       44.25     39.75 o 
 -19   7  15       49.62        8.20     49.10 o 
 -17   7  15        3.27       48.92     38.40 o 
 -15   7  15       67.89       24.77     36.16 o 
 -13   7  15        0.28      -22.36     30.46 o 
 -11   7  15        0.80      -19.64     24.86 o 
  -9   7  15        0.43       28.88     36.47 o 
  -7   7  15       13.93       21.46     36.43 o 
  -5   7  15        1.49       18.24     38.75 o 
 -20   8  15        3.17       64.66     57.54 o 
 -18   8  15      570.07      537.75     96.21 o 
 -16   8  15     2393.41     2493.65    164.67 o 
 -14   8  15       95.92      106.50     43.44 o 
 -12   8  15      223.29      168.33     57.62 o 
 -10   8  15       22.37       39.18     30.36 o 
  -8   8  15      351.65      346.00     59.67 o 
 -28   0  16       78.43       11.88     53.35 o 
 -26   0  16     2075.95     2076.85    153.02 o 
 -24   0  16     2631.31     2518.69    164.57 o 
 -22   0  16      512.52      513.27     85.30 o 
 -20   0  16      552.79      592.14    127.33 o 
 -18   0  16        0.34       20.31     40.75 o 
 -16   0  16      147.75      140.60     55.58 o 
 -14   0  16     5830.54     6413.17    263.42 o 
 -12   0  16       14.21      -24.56     38.05 o 
 -10   0  16       21.64        2.58     42.52 o 
  -8   0  16       50.42      -24.19     40.12 o 
  -6   0  16       72.53       17.73     46.93 o 
  -4   0  16        0.89       58.24     50.64 o 
  -2   0  16      711.07      710.81    102.65 o 
 -27   1  16      116.66       35.26     47.63 o 
 -25   1  16     2579.98     2431.29     94.01 o 
 -23   1  16     1770.03     1730.40     96.01 o 
 -21   1  16      243.61      202.60     37.25 o 
 -19   1  16      711.27      730.12     86.95 o 
 -17   1  16      146.14      148.11     39.94 o 
 -15   1  16       31.11       82.54     36.29 o 
 -13   1  16      342.38      295.71     49.99 o 
 -11   1  16      265.71      277.08     59.57 o 
  -9   1  16        0.43       10.57     55.65 o 
  -7   1  16      414.83      408.81     57.04 o 
  -5   1  16        2.14       12.85     33.56 o 
  -3   1  16      620.84      572.05     67.37 o 
  -1   1  16        2.11      -23.50     32.16 o 
 -26   2  16        2.20       -8.60     30.67 o 
 -24   2  16     2336.62     2713.67     99.51 o 
 -22   2  16       39.95       36.50     28.56 o 
 -20   2  16       14.65       77.98     36.73 o 
 -18   2  16      156.15      184.24     42.99 o 
 -16   2  16      474.43      579.32     58.89 o 
 -14   2  16       24.12       -9.37     27.18 o 
 -12   2  16     1778.32     2043.47    172.28 o 
 -10   2  16      745.98      732.53     69.12 o 
  -8   2  16       14.59       22.21     31.27 o 
  -6   2  16      299.28      348.89     56.46 o 
  -4   2  16     2081.61     2192.42    130.32 o 
  -2   2  16      138.47      137.31     45.84 o 
 -27   3  16       38.49       -5.40     31.50 o 
 -25   3  16        1.78        8.13     29.75 o 
 -23   3  16      191.95      121.71     40.41 o 
 -21   3  16       67.49      -19.42     32.41 o 
 -19   3  16       26.36      -30.21     29.30 o 
 -17   3  16      147.88      140.92     41.31 o 
 -15   3  16       83.06      119.67     53.19 o 
 -13   3  16      115.26       96.10     89.57 o 
 -11   3  16      995.91      933.25     75.08 o 
  -9   3  16       79.43       96.45     40.08 o 
  -7   3  16      108.40       24.36     33.01 o 
  -5   3  16      807.64      800.19    112.72 o 
  -3   3  16      348.43      262.09    102.94 o 
 -26   4  16      481.42      401.89     51.04 o 
 -24   4  16      381.01      406.57     93.45 o 
 -22   4  16      550.29      521.15     63.89 o 
 -20   4  16      164.58      100.79     42.08 o 
 -18   4  16      750.74      937.90    139.35 o 
 -16   4  16        9.97       -0.54     32.20 o 
 -14   4  16      310.63      224.96     48.42 o 
 -12   4  16      847.71      902.51     74.28 o 
 -10   4  16      331.53      317.51     61.00 o 
  -8   4  16        2.10       18.85     32.47 o 
  -6   4  16     3489.53     3465.83    142.86 o 
  -4   4  16      355.41      304.84     57.18 o 
 -23   5  16      581.50      580.32     55.83 o 
 -21   5  16      275.49      254.71     54.56 o 
 -19   5  16        0.57      -19.99     32.90 o 
 -17   5  16        0.04        1.26     31.64 o 
 -15   5  16      231.89      274.08     67.60 o 
 -13   5  16      454.04      351.36     53.95 o 
 -11   5  16      437.60      442.89     98.96 o 
  -9   5  16      100.75       87.90     38.73 o 
  -7   5  16      146.90      152.42     46.79 o 
  -5   5  16     1046.81     1139.09    125.18 o 
 -22   6  16      155.87       83.23     43.97 o 
 -20   6  16      139.25      171.70     78.88 o 
 -18   6  16      270.75      255.13     52.04 o 
 -16   6  16        4.80      -32.20     31.39 o 
 -14   6  16      106.42      101.44     43.25 o 
 -12   6  16      170.96      173.95     46.62 o 
 -10   6  16       54.35       51.90     38.83 o 
  -8   6  16      168.67      116.87     88.77 o 
 -19   7  16      104.48      136.72     49.22 o 
 -17   7  16      476.74      538.15     67.43 o 
 -15   7  16       51.57       19.86     36.07 o 
 -13   7  16       79.70      125.98     57.93 o 
 -11   7  16      127.30       70.62     41.66 o 
 -25   1  17       43.87        5.05     37.15 o 
 -23   1  17     1635.09     1871.02    144.88 o 
 -19   1  17      287.58      377.02     76.22 o 
 -17   1  17       17.69       55.49     35.97 o 
 -15   1  17       21.03       30.27     44.51 o 
 -13   1  17       37.89       21.32     34.23 o 
 -11   1  17        1.29       37.93     34.66 o 
  -9   1  17      128.83      192.31     48.03 o 
  -7   1  17      215.16      158.90     48.96 o 
 -24   2  17      401.52      396.88     87.15 o 
 -22   2  17        0.27       -7.23     47.28 o 
 -20   2  17      121.33       91.28     55.44 o 
 -18   2  17       44.33       32.14     48.57 o 
 -16   2  17      804.16      858.04     72.43 o 
 -14   2  17      578.78      742.65    119.34 o 
 -12   2  17       16.09      -19.51     31.19 o 
 -10   2  17       52.66       61.50     39.26 o 
  -8   2  17       49.82      106.93     48.45 o 
  -6   2  17      800.57      928.55     83.69 o 
 -23   3  17      182.62      231.58     72.08 o 
 -21   3  17       10.16      -26.47     32.58 o 
 -19   3  17        1.96        8.26     47.49 o 
 -17   3  17      146.20      134.29     63.68 o 
 -15   3  17      475.74      462.82     60.57 o 
 -13   3  17       54.21        7.49     67.79 o 
 -11   3  17      241.01      434.79     66.32 o 
  -9   3  17       44.69       30.38     37.32 o 
  -7   3  17      313.42      347.77     59.78 o 
 -22   4  17       58.46      -37.02     33.16 o 
 -20   4  17        3.30        2.82     36.31 o 
 -18   4  17      718.60      936.18    113.03 o 
 -16   4  17       37.39       28.63     51.32 o 
 -14   4  17      462.72      403.51     58.41 o 
 -12   4  17     1340.25     1532.60     99.73 o 
 -10   4  17      176.84       91.23     41.42 o 
 -19   5  17      103.11       77.99     42.75 o 
 -17   5  17        0.68      -42.98     46.87 o 
 -15   5  17       96.35       89.24     63.82 o 
 -13   5  17       49.51       91.58     40.24 o 
 -18   0  18      147.56      189.04     69.83 o 
 -16   0  18      245.26      287.22     76.49 o 
 -14   0  18        5.20        9.54     47.53 o 
 -19   1  18       68.99       74.96     59.09 o 
 -17   1  18      212.48      284.02     53.81 o 
 -15   1  18      102.22      132.31     47.29 o 
                                                 
